# Supplementary material for: A Practical Bioinformatics Workflow for Routine Analysis of Bacterial WGS Data
Source: Microorganisms. 2022 Nov 29;10(12):2364. doi: 10.3390/microorganisms10122364 (PMC9781918; doi:10.3390/microorganisms10122364)
Supplement: Supplementary file 1 [file microorganisms-10-02364-s001.zip]

Archive with 1 entries (1 files):
- microorganisms-2019904-supplementary.xlsx
