# Supplementary material for: A Practical Bioinformatics Workflow for Routine Analysis of Bacterial WGS Data
Source: Microorganisms. 2022 Nov 29;10(12):2364. doi: 10.3390/microorganisms10122364 (PMC9781918; doi:10.3390/microorganisms10122364)
Supplement: Supplementary file 1 [file microorganisms-10-02364-s001.zip › microorganisms-2019904-supplementary.xlsx]

## Sheet: SM_TableS1
	Table S1. Overview of the steps and software used in the bioinformatics workflow.
	Steps	Software	Version	License
	Reads trimming & Quality check	fastp	0.23.2	MIT License
		MultiQC	1.11	GNU General Public License v3.0
	Identification & Contamination check	Kraken2	2.1.1	MIT License
		Krona	2.7	BSD open-source License
	Assembly & Quality check	shovill	1.1.0	GNU General Public License v3.0
		QUAST	5.0.2	GNU General Public License v2.0
	Strain serotyping	SISTR	1.1.1	Apache License 2.0
	Sequence typing	Staramr	0.7.2	Apache License 2.0
	AMR gene detection	Staramr	0.7.2	Apache License 2.0
	Plasmid detection	Staramr	0.7.2	Apache License 2.0
	Virulence gene detection	ABRIcate	1.0.1	GNU General Public License v2.0
	Genome annotation	Prokka	1.14.6	GNU General Public License v3.0
	Core gene alignment	Roary	3.13.0	GNU General Public License v3.0
	SNP analysis	Snippy	4.6.0	GNU General Public License v2.0
		Snp-dist	0.8.2	GNU General Public License v3.0
	Phylogeny tree construction	IQ-TREE	2.1.2	GNU General Public License v2.0

## Sheet: SM_TableS2
	Table S2. Overview of reads trimming and assembly statistics for the dataset. The first column list the sample name, second and third column the % of surviving paired-end reads and percentage of reads with a mean quality score above 30. Fourth and fifth columns list the total number of contigs and contigs larger than 1000bp respectively. Sixth, seventh and eighth columns show the total length of …
	Genome ID	surviving reads (%)	% reads > Q30 (%)	contigs	contigs (>= 1000 bp)	Total length (bp)	GC (%)	N50
	ERR017993	95.16	87.86	236	199	4758743	52.20	38663
	ERR1755559	98.59	89.24	48	29	4704917	52.17	485359
	ERR2114797	99.99	98.56	58	32	4694943	52.14	405888
	ERR230378	99.23	93.64	86	38	4866091	52.25	301320
	ERR230433	99.23	93.65	85	47	4792351	52.22	178007
	ERR460140	98.51	88.98	79	46	4570961	52.22	175268
	ERR460141	98.38	88.6	83	44	4653452	52.20	155479
	ERR460143	98.21	88.31	75	47	4693465	52.14	180151
	IN_SeE_AU_077	99.42	92.78	48	24	4704146	52.14	479043
	IN_SeE_AU_078	99.33	91.19	49	24	4704848	52.14	464680
	IN_SeE_AU_079	98.82	90.51	108	84	4641046	52.17	92356
	IN_SeE_AU_080	99.17	90.34	45	23	4704232	52.14	438888
	IN_SeE_AU_081	98.76	91.36	47	25	4709106	52.14	439123
	IN_SeE_AU_082	99.14	90.01	90	64	4700623	52.16	141003
	IN_SeE_AU_083	98.99	92.29	42	22	4711762	52.13	491700
	IN_SeE_AU_084	99.31	92.67	417	361	4597280	52.53	22330
	IN_SeE_AU_085	99	92.05	52	27	4715574	52.13	333616
	IN_SeE_AU_086	99.17	92.86	52	28	4722243	52.11	491705
	IN_SeE_AU_087	98.81	90.86	63	42	4710303	52.14	174452
	IN_SeE_AU_088	99.14	93.28	43	21	4711059	52.13	491671
	IN_SeE_AU_089	99.12	92.9	45	23	4710434	52.13	439271
	IN_SeE_AU_090	98.81	90.91	57	36	4711507	52.14	301484
	IN_SeE_AU_091	99.03	91.4	49	24	4711261	52.13	490140
	IN_SeE_AU_092	99.35	92.16	51	30	4710765	52.13	310741
	IN_SeE_AU_093	98.9	91.92	49	28	4710185	52.14	401050
	IN_SeE_AU_094	99.04	90.93	50	30	4710660	52.13	291682
	IN_SeE_AU_095	99.13	90.68	64	42	4709849	52.14	230256
	IN_SeE_AU_096	99.52	89.63	63	36	4711321	52.13	297212
	IN_SeE_AU_097	98.71	89.39	88	69	4706907	52.15	140962
	IN_SeE_AU_098	99.15	91.98	60	34	4705379	52.14	283860
	IN_SeE_AU_099	99.41	93.24	67	40	4704622	52.14	214328
	IN_SeE_AU_100	99.37	91.93	58	36	4703857	52.15	260760
	IN_SeE_AU_101	98.63	90.22	97	74	4700039	52.16	96668
	IN_SeE_AU_102	99.07	91.65	59	39	4645631	52.15	200952
	IN_SeE_AU_104	98.41	88.49	134	101	4695120	52.19	90213
	IN_SeE_AU_105	99.04	90.72	82	55	4704176	52.15	169543
	IN_SeE_AU_106	99.19	91.03	76	52	4708938	52.14	166890
	IN_SeE_AU_107	99.38	89.39	95	72	4708646	52.15	122584
	IN_SeE_AU_108	98.95	91.64	55	29	4711480	52.13	317862
	IN_SeE_AU_109	99.19	92.17	58	35	4707602	52.14	284516
	IN_SeE_AU_110	99.21	92.34	43	24	4706891	52.13	490295
	IN_SeE_AU_111	99.45	91.48	41	27	4651244	52.14	312804
	IN_SeE_AU_112	98.91	90.53	60	34	4711462	52.13	401043
	IN_SeE_AU_113	99.27	92.85	49	28	4708142	52.14	490295
	IN_SeE_AU_114	99.15	92.35	50	26	4711217	52.13	297212
	IN_SeE_AU_115	99.01	91.74	61	38	4710316	52.14	228626
	IN_SeE_AU_116	98.61	90.44	72	50	4709845	52.14	228970
	IN_SeE_AU_117	98.8	91.95	53	33	4710747	52.14	252436
	IN_SeE_AU_118	98.7	91.38	53	36	4710182	52.14	276869
	IN_SeE_AU_119	99.2	92.95	41	27	4709791	52.13	394926
	IN_SeE_AU_120	99.12	92.11	63	42	4716774	52.13	401090
	IN_SeE_AU_121	99.25	93.47	52	29	4717812	52.13	312000
	IN_SeE_AU_122	99.05	92.34	53	28	4707761	52.15	333518
	IN_SeE_AU_124	98.63	91.12	58	34	4707640	52.15	333529
	IN_SeE_AU_150	98.66	89.73	105	77	4665698	52.17	99565
	IN_SeE_AU_151	99.3	92.01	218	184	4669748	52.28	42778
	IN_SeE_AU_152	99.42	92.57	50	30	4709412	52.14	326084
	IN_SeE_AU_153	98.96	91.87	48	29	4710726	52.13	439175
	IN_SeE_AU_154	99.22	91.87	53	32	4828451	52.12	283702
	IN_SeE_AU_155	99.2	93.02	50	29	4710805	52.13	465238
	IN_SeE_AU_156	99.35	93.4	46	24	4710784	52.13	490295
	IN_SeE_AU_157	98.65	90.49	45	27	4709643	52.13	401050
	IN_SeE_AU_158	98.53	89.99	44	24	4710063	52.13	430772
	IN_SeE_AU_159	98.87	92.02	36	19	4710253	52.13	490295
	IN_SeE_AU_160	99.05	92.37	41	24	4710035	52.14	439107
	IN_SeE_AU_161	98.56	91.1	36	22	4709921	52.13	490295
	IN_SeE_AU_162	98.86	91	39	22	4710305	52.13	490295
	IN_SeE_AU_163	99.2	92.2	35	21	4649026	52.14	476963
	IN_SeE_ES_071	99.13	89.47	44	28	4759688	52.03	401045
	IN_SeE_ES_072	98.6	87.98	57	34	4772089	52.08	320681
	IN_SeE_ES_075	99.04	90.45	42	26	4710471	52.13	453732
	IN_SeE_FI_001	98.69	92.01	37	22	4709776	52.13	472648
	IN_SeE_FI_002	99.15	93.12	48	27	4712094	52.14	329763
	IN_SeE_FI_003	99.04	92.51	41	24	4747061	52.04	490295
	IN_SeE_FI_004	98.44	90.72	39	25	4741094	52.06	439204
	IN_SeE_FI_005	99.02	92.63	43	25	4710786	52.13	439106
	IN_SeE_FI_006	98.78	91.31	58	32	4711135	52.14	283880
	IN_SeE_FI_007	98.99	92.75	44	22	4710975	52.13	477792
	IN_SeE_FI_008	98.81	92.24	60	30	4704663	52.14	327023
	IN_SeE_FI_009	98.92	92.58	44	22	4709717	52.14	491932
	IN_SeE_FI_010	98.37	90.67	54	35	4709288	52.14	274219
	IN_SeE_FI_011	98.87	92.64	56	32	4709593	52.14	304362
	IN_SeE_FI_012	98.78	92.33	34	23	4702142	52.14	489870
	IN_SeE_FI_013	99.39	90.66	54	27	4717949	52.13	422091
	IN_SeE_FI_014	99.09	92.94	36	22	4708882	52.13	439130
	IN_SeE_FI_015	97.74	84.63	50	29	4757208	52.08	401038
	IN_SeE_FI_016	99.66	94.85	42	20	4652530	52.14	490005
	IN_SeE_FI_017	99.06	91.97	55	24	4795146	52.12	490511
	IN_SeE_FI_018	99.09	93.38	52	24	4790517	52.12	401090
	IN_SeE_FI_019	98.99	92.56	44	26	4708041	52.14	490295
	IN_SeE_FI_020	99.54	94.28	49	23	4709390	52.14	490295
	IN_SeE_FI_021	99.29	93.52	44	26	4649684	52.14	327422
	IN_SeE_FI_022	99.19	93.07	52	27	4709469	52.14	401051
	IN_SeE_FI_023	99.2	92.94	46	27	4790196	52.11	401050
	IN_SeE_FI_024	98.71	90.99	70	47	4773603	52.02	230294
	IN_SeE_FI_025	99.38	94.18	47	24	4711012	52.14	490295
	IN_SeE_FI_026	99.43	94.42	52	29	4716594	52.14	401050
	IN_SeE_FI_027	99.39	93.62	50	23	4705635	52.14	490144
	IN_SeE_FI_028	99.52	93.82	53	25	4706602	52.14	479468
	IN_SeE_FI_029	98.69	92.31	54	27	4706913	52.15	401085
	IN_SeE_FI_030	99.47	92.1	51	26	4705627	52.14	464836
	IN_SeE_FI_031	99.17	93.62	56	27	4706353	52.14	411226
	IN_SeE_FI_032	99.27	92.73	43	25	4705838	52.15	471981
	IN_SeE_FI_033	99.13	93.54	45	24	4705620	52.14	439209
	IN_SeE_FI_034	99.37	94.4	41	21	4705091	52.14	490080
	IN_SeE_FI_035	99.29	94.05	44	22	4705376	52.15	490080
	IN_SeE_FI_036	99.42	93.9	42	23	4704243	52.14	490080
	IN_SeE_FI_037	99.39	93.84	41	24	4827672	52.03	439130
	IN_SeE_FI_038	98.98	92.05	51	27	4705178	52.14	401050
	IN_SeE_FI_039	99.29	94	48	25	4705299	52.14	439220
	IN_SeE_FI_040	99.14	93.33	51	27	4712014	52.13	490080
	IN_SeE_FI_041	99.11	93.06	47	21	4716366	52.13	491589
	IN_SeE_FI_042	99.39	92.89	57	29	4753391	52.05	401050
	IN_SeE_PT_043	98.72	90.28	55	27	4805330	52.01	401050
	IN_SeE_PT_044	99.36	91.96	38	23	4740154	52.04	490120
	IN_SeE_PT_045	98.94	92.08	45	25	4711179	52.13	310740
	IN_SeE_PT_046	99.07	91.2	41	22	4714235	52.13	490051
	IN_SeE_PT_047	99.02	92.38	54	33	4708059	52.14	350701
	IN_SeE_PT_048	98.78	91.26	41	25	4709543	52.13	401050
	IN_SeE_PT_049	98.71	91.61	62	31	4699941	52.12	310468
	IN_SeE_PT_050	99.11	91.77	40	23	4706931	52.13	401050
	IN_SeE_PT_051	98.19	89.39	65	30	4714738	52.13	326177
	IN_SeE_PT_052	98.82	92.03	43	24	4705080	52.15	490185
	IN_SeE_PT_053	98.97	90.88	46	27	4792948	52.13	489022
	IN_SeE_PT_054	98.94	92.03	77	35	4715322	52.12	290692
	IN_SeE_PT_055	98.98	91.75	49	25	4693980	52.13	401180
	IN_SeE_PT_056	99.32	92.33	43	23	4713298	52.13	490288
	IN_SeE_PT_057	98.39	89.89	44	24	4681236	52.13	349165
	IN_SeE_PT_058	98.57	91.07	39	20	4710753	52.13	439103
	IN_SeE_PT_059	98.42	89.97	42	25	4709559	52.13	368283
	IN_SeE_PT_060	98	85.69	54	30	4711747	52.13	410344
	IN_SeE_PT_061	98.06	84.87	61	31	4713994	52.13	492090
	IN_SeE_PT_062	98	84.32	51	25	4709166	52.13	365685
	IN_SeE_PT_063	97.16	82.84	48	24	4710714	52.13	438613
	IN_SeE_PT_064	98.99	91.41	74	33	4716314	52.14	297107
	PHL_716	99.7	95.71	44	25	4703449	52.14	423060
	PHL_717	99.71	95.22	41	23	4703084	52.14	490537
	PHL_718	99.71	95.62	42	23	4703449	52.14	492532
	PHL_719	99.66	95.27	41	22	4702919	52.14	492334
	PHL_720	99.73	94.42	117	47	4348921	51.44	194805
	PHL_721	99.68	95.03	41	22	4703090	52.14	492334
	PHL_722	99.67	94.07	41	22	4703113	52.14	492334
	PHL_723	99.67	94.95	44	23	4703534	52.14	479436
	PHL_724	99.67	95.31	45	23	4703800	52.14	479009
	PHL_725	99.65	94.81	42	22	4703029	52.14	492334
	PHL_726	99.67	95.09	44	23	4703911	52.14	490398
	PHL_727	99.68	94.64	40	22	4703197	52.14	490825
	PHL_728	99.69	95.66	66	39	4657574	52.19	160244
	PHL_729	99.68	94.99	43	25	4703634	52.14	419012
	PHL_730	99.67	95.6	66	28	4833683	52.16	398736
	PHL_731	99.63	94.98	68	28	4833542	52.16	292623
	PHL_732	99.68	94.93	68	23	4837305	52.16	497999
	PHL_733	99.66	94.58	71	27	4837393	52.17	377472
	PHL_734	99.63	94.36	68	24	4837214	52.17	497999
	PHL_735	99.66	93.84	65	24	4836718	52.16	398422
	PHL_736	99.66	94.36	67	22	4837126	52.16	497999
	PHL_738	99.66	94.04	63	23	4837595	52.17	497999
	SRR10032594	97.24	95.58	53	33	4696535	52.14	228157
	SRR1055749	98.14	92.85	73	34	4667008	52.20	282587
	SRR1060731	80.27	90.29	379	238	4787873	51.41	47192
	SRR1068283	97.48	92.2	218	88	5082571	51.96	147884
	SRR10968216	97.98	95.89	62	31	4697159	52.14	228544
	SRR1164594	97.75	82.62	63	38	4678598	52.17	281584
	SRR12200479	97.99	96.68	91	47	4347841	51.42	135869
	SRR1263448	98.25	87.91	66	18	4749298	52.18	497218
	SRR1346250	98.25	89.75	51	27	4791229	52.17	396467
	SRR1519461	98.8	91.43	108	38	4512835	51.43	195313
	SRR1635078	99.97	93.62	79	53	4736838	52.11	149041
	SRR1645155	99.97	93.23	86	53	4675917	52.17	140089
	SRR1646399	100	86.91	76	38	4893931	52.16	341047
	SRR17066247	98.62	92.37	102	32	4491309	51.45	192415
	SRR1783167	97.66	87.63	81	46	5069425	52.02	404698
	SRR1816834	97.5	90.29	80	62	4743727	52.18	135201
	SRR1840621	99.31	93.82	107	63	4787439	52.13	178890
	SRR1958039	100	98.14	78	46	4651816	52.19	177985
	SRR1965334	100	97.99	145	63	4910080	51.95	337688
	SRR1965639	100	98.5	77	40	4710551	52.23	180977
	SRR1965667	100	97.97	80	47	4692470	52.18	156446
	SRR1966201	100	98	232	108	5328399	52.07	106698
	SRR1967442	99.99	94.03	57	30	4637221	52.22	432421
	SRR1967649	99.97	95.26	100	64	4716550	52.11	159539
	SRR2029593	93.42	85.07	55	31	4713693	52.18	356043
	SRR2102466	94.87	81.16	33	22	4650118	52.14	519958
	SRR2127521	96.48	81.36	97	43	4732606	52.16	309218
	SRR2140696	94.72	81.43	82	52	4727941	52.19	145288
	SRR2533413	98.83	90.65	55	31	4784664	52.16	404193
	SRR2981147	97.06	84.05	61	24	4611424	52.19	421911
	SRR3049093	99.99	81.78	158	121	4663083	52.24	77225
	SRR3049817	100	93.47	84	43	4725730	52.20	177028
	SRR3199696	99.43	91.66	54	30	4644475	52.17	307038
	SRR3321862	98.07	89.69	75	33	4778618	52.21	239970
	SRR3323051	98.91	91.23	68	34	4677074	52.24	221587
	SRR3606557	96.39	81.28	85	38	4830952	52.15	384444
	SRR3665082	96.98	85.24	70	35	4799439	52.13	308688
	SRR4293088	96.13	89.65	58	29	4662721	52.19	397848
	SRR6897837	97.39	96.42	52	29	4694966	52.14	410494
	SRR6898371	95.53	94.73	47	24	4696184	52.14	310526
	SRR6900459	94.07	94.23	54	28	4696582	52.14	355842
	SRR6900716	93.37	94.13	56	32	4696372	52.14	310691
	SRR6921932	93.23	92.13	49	25	4695930	52.14	433086
	SRR6940807	99.07	96.55	119	52	4497221	51.45	199356
	SRR8137450	98.33	95.53	55	33	4697364	52.14	227921
	SRR965140	97.75	88.19	137	53	5007466	52.04	390627
	SRR9968555	86.66	93.19	55	34	4701783	52.13	228942

## Sheet: SM_TableS3
	Table S3. Overview of the data used in the study and assays performed. First and second columns list the name and subespecies of the samples. Third and fourth column list the antigenic profile and serovar of samples. Fifth and sixth column list the sequence type (ST) of both classical MLST and cgMLST. Seventh and eighth column list the AMR gene detection and phenotype of samples; ninth column lis…
	Genome ID	Subespecies	Antigenic profile	Serovar	MLST (ST)	cgMLST (ST)	AMR gene	Predicted AMR phenotype	Plasmid genes	Collection date	Country	Host	Isolation Source	Note	Accession number
	ERR2114797	enterica	1,9,12:g,m:-	Enteritidis	11	101570	aac(6')-Iaa	gentamicin	IncFIB(S), IncFII(S)	2017	Ireland	Human	Feces	not available	SAMEA104286014
	IN_SeE_AU_077	enterica	1,9,12:g,m:-	Enteritidis	11	136953	aac(6')-Iaa	gentamicin	IncFIB(S), IncFII(S)	2012	Austria	Human	Feces	outbreak	SAMEA4697682
	IN_SeE_AU_078	enterica	1,9,12:g,m:-	Enteritidis	11	133246	aac(6')-Iaa	gentamicin	IncFIB(S), IncFII(S)	2012	Austria	not available	Food	outbreak	SAMEA4697683
	IN_SeE_AU_079	enterica	1,9,12:g,m:-	Enteritidis	11	133223	aac(6')-Iaa	gentamicin	None	2012	Austria	not available	Food	outbreak	SAMEA4697684
	IN_SeE_AU_080	enterica	1,9,12:g,m:-	Enteritidis	11	136952	aac(6')-Iaa	gentamicin	IncFIB(S), IncFII(S)	2012	Austria	Human	Feces	outbreak	SAMEA4697685
	IN_SeE_AU_081	enterica	1,9,12:g,m:-	Enteritidis	11	136950	aac(6')-Iaa	gentamicin	IncFIB(S), IncFII(S)	2012	Austria	Human	Feces	outbreak	SAMEA4697686
	IN_SeE_AU_082	enterica	1,9,12:g,m:-	Enteritidis	11	136923	aac(6')-Iaa	gentamicin	IncFIB(S), IncFII(S)	2012	Austria	not available	Food	outbreak	SAMEA4697687
	IN_SeE_AU_083	enterica	1,9,12:g,m:-	Enteritidis	11	136921	aac(6')-Iaa	gentamicin	IncFIB(S), IncFII(S)	2010	Austria	not available	Feed	outbreak	SAMEA4697688
	IN_SeE_AU_084	enterica	1,9,12:g,m:-	Enteritidis	11	136918	aac(6')-Iaa	gentamicin	IncFIB(S), IncFII(S)	2010	Austria	Human	Feces	outbreak	SAMEA4697689
	IN_SeE_AU_085	enterica	1,9,12:g,m:-	Enteritidis	11	136926	aac(6')-Iaa	gentamicin	IncFIB(S), IncFII(S)	2010	Austria	Human	Feces	outbreak	SAMEA4697690
	IN_SeE_AU_086	enterica	1,9,12:g,m:-	Enteritidis	11	136924	aac(6')-Iaa	gentamicin	IncFIB(S), IncFII(S)	2010	Austria	Human	Feces	outbreak	SAMEA4697691
	IN_SeE_AU_087	enterica	1,9,12:g,m:-	Enteritidis	11	136918	aac(6')-Iaa	gentamicin	IncFIB(S), IncFII(S)	2010	Austria	Food-producing animal	Feces	outbreak	SAMEA4697692
	IN_SeE_AU_088	enterica	1,9,12:g,m:-	Enteritidis	11	136919	aac(6')-Iaa	gentamicin	IncFIB(S), IncFII(S)	2010	Austria	Food-producing animal	Feces	outbreak	SAMEA4697693
	IN_SeE_AU_089	enterica	1,9,12:g,m:-	Enteritidis	11	133222	aac(6')-Iaa	gentamicin	IncFIB(S), IncFII(S)	2010	Austria	Human	Feces	outbreak	SAMEA4697694
	IN_SeE_AU_090	enterica	1,9,12:g,m:-	Enteritidis	11	136922	aac(6')-Iaa	gentamicin	IncFIB(S), IncFII(S)	2010	Austria	Human	Feces	outbreak	SAMEA4697695
	IN_SeE_AU_091	enterica	1,9,12:g,m:-	Enteritidis	11	136920	aac(6')-Iaa	gentamicin	IncFIB(S), IncFII(S)	2010	Austria	Human	Feces	outbreak	SAMEA4697696
	IN_SeE_AU_092	enterica	1,9,12:g,m:-	Enteritidis	11	136949	aac(6')-Iaa	gentamicin	IncFIB(S), IncFII(S)	2010	Austria	Human	Feces	outbreak	SAMEA4697697
	IN_SeE_AU_093	enterica	1,9,12:g,m:-	Enteritidis	11	136954	aac(6')-Iaa	gentamicin	IncFIB(S), IncFII(S)	2010	Austria	Human	Feces	outbreak	SAMEA4697698
	IN_SeE_AU_094	enterica	1,9,12:g,m:-	Enteritidis	11	136917	aac(6')-Iaa	gentamicin	IncFIB(S), IncFII(S)	2010	Austria	Human	Feces	outbreak	SAMEA4697699
	IN_SeE_AU_095	enterica	1,9,12:g,m:-	Enteritidis	11	136916	aac(6')-Iaa	gentamicin	IncFIB(S), IncFII(S)	2010	Austria	Human	Feces	outbreak	SAMEA4697700
	IN_SeE_AU_096	enterica	1,9,12:g,m:-	Enteritidis	11	136915	aac(6')-Iaa	gentamicin	IncFIB(S), IncFII(S)	2010	Austria	Human	Feces	outbreak	SAMEA4697701
	IN_SeE_AU_097	enterica	1,9,12:g,m:-	Enteritidis	11	133221	aac(6')-Iaa	gentamicin	IncFIB(S), IncFII(S)	2010	Austria	Human	Feces	outbreak	SAMEA4697702
	IN_SeE_AU_098	enterica	1,9,12:g,m:-	Enteritidis	11	136946	aac(6')-Iaa	gentamicin	IncFIB(S), IncFII(S)	2009	Austria	Human	Feces	outbreak	SAMEA4697703
	IN_SeE_AU_099	enterica	1,9,12:g,m:-	Enteritidis	11	133245	aac(6')-Iaa	gentamicin	IncFIB(S), IncFII(S)	2009	Austria	Human	Feces	outbreak	SAMEA4697704
	IN_SeE_AU_100	enterica	1,9,12:g,m:-	Enteritidis	11	136945	aac(6')-Iaa	gentamicin	IncFIB(S), IncFII(S)	2009	Austria	Human	Feces	outbreak	SAMEA4697705
	IN_SeE_AU_101	enterica	1,9,12:g,m:-	Enteritidis	11	136944	aac(6')-Iaa	gentamicin	IncFIB(S), IncFII(S)	2009	Austria	Human	Feces	outbreak	SAMEA4697706
	IN_SeE_AU_102	enterica	1,9,12:g,m:-	Enteritidis	11	136943	aac(6')-Iaa	gentamicin	None	2009	Austria	Human	Feces	outbreak	SAMEA4697707
	IN_SeE_AU_104	enterica	1,9,12:g,m:-	Enteritidis	11	136942	aac(6')-Iaa	gentamicin	IncFIB(S), IncFII(S)	2009	Austria	Human	Feces	outbreak	SAMEA4697708
	IN_SeE_AU_105	enterica	1,9,12:g,m:-	Enteritidis	11	136941	aac(6')-Iaa	gentamicin	IncFIB(S), IncFII(S)	2009	Austria	not available	Food	outbreak	SAMEA4697709
	IN_SeE_AU_106	enterica	1,9,12:g,m:-	Enteritidis	11	133244	aac(6')-Iaa	gentamicin	IncFIB(S), IncFII(S)	2008	Austria	Human	Feces	outbreak	SAMEA4697710
	IN_SeE_AU_107	enterica	1,9,12:g,m:-	Enteritidis	11	133244	aac(6')-Iaa	gentamicin	IncFIB(S), IncFII(S)	2008	Austria	Human	Feces	outbreak	SAMEA4697711
	IN_SeE_AU_108	enterica	1,9,12:g,m:-	Enteritidis	11	136939	aac(6')-Iaa	gentamicin	IncFIB(S), IncFII(S)	2008	Austria	Human	Feces	outbreak	SAMEA4697712
	IN_SeE_AU_109	enterica	1,9,12:g,m:-	Enteritidis	11	136938	aac(6')-Iaa	gentamicin	IncFIB(S), IncFII(S)	2008	Austria	Human	Feces	outbreak	SAMEA4697713
	IN_SeE_AU_110	enterica	1,9,12:g,m:-	Enteritidis	11	136937	aac(6')-Iaa	gentamicin	IncFIB(S), IncFII(S)	2008	Austria	Human	Feces	outbreak	SAMEA4697714
	IN_SeE_AU_111	enterica	1,9,12:g,m:-	Enteritidis	11	136936	aac(6')-Iaa	gentamicin	None	2008	Austria	Human	Feces	outbreak	SAMEA4697715
	IN_SeE_AU_112	enterica	1,9,12:g,m:-	Enteritidis	11	133243	aac(6')-Iaa	gentamicin	IncFIB(S), IncFII(S)	2008	Austria	not available	Food	outbreak	SAMEA4697716
	IN_SeE_AU_113	enterica	1,9,12:g,m:-	Enteritidis	11	136947	aac(6')-Iaa	gentamicin	IncFIB(S), IncFII(S)	2008	Austria	Food-producing animal	Feces	outbreak	SAMEA4697717
	IN_SeE_AU_114	enterica	1,9,12:g,m:-	Enteritidis	5094	133254	aac(6')-Iaa	gentamicin	IncFIB(S), IncFII(S)	2008	Austria	Food-producing animal	Feces	outbreak	SAMEA4697718
	IN_SeE_AU_115	enterica	1,9,12:g,m:-	Enteritidis	11	136968	aac(6')-Iaa	gentamicin	IncFIB(S), IncFII(S)	2008	Austria	Food-producing animal	Feces	outbreak	SAMEA4697719
	IN_SeE_AU_116	enterica	1,9,12:g,m:-	Enteritidis	11	136966	aac(6')-Iaa	gentamicin	IncFIB(S), IncFII(S)	2008	Austria	Food-producing animal	Feces	outbreak	SAMEA4697720
	IN_SeE_AU_117	enterica	1,9,12:g,m:-	Enteritidis	11	136966	aac(6')-Iaa	gentamicin	IncFIB(S), IncFII(S)	2008	Austria	Food-producing animal	Feces	outbreak	SAMEA4697721
	IN_SeE_AU_118	enterica	1,9,12:g,m:-	Enteritidis	11	136948	aac(6')-Iaa	gentamicin	ColpVC, IncFIB(S), IncFII(S)	2008	Austria	Human	Feces	outbreak	SAMEA4697722
	IN_SeE_AU_119	enterica	1,9,12:g,m:-	Enteritidis	11	136951	aac(6')-Iaa	gentamicin	IncFIB(S), IncFII(S)	2008	Austria	Human	Feces	outbreak	SAMEA4697723
	IN_SeE_AU_120	enterica	1,9,12:g,m:-	Enteritidis	11	136935	aac(6')-Iaa	gentamicin	Col440I, IncFIB(S), IncFII(S)	2008	Austria	Human	Feces	outbreak	SAMEA4697724
	IN_SeE_AU_121	enterica	1,9,12:g,m:-	Enteritidis	11	136933	aac(6')-Iaa	gentamicin	Col440I, IncFIB(S), IncFII(S)	2008	Austria	Human	Feces	outbreak	SAMEA4697725
	IN_SeE_AU_122	enterica	1,9,12:g,m:-	Enteritidis	11	136965	aac(6')-Iaa	gentamicin	ColpVC, IncFIB(S), IncFII(S)	2007	Austria	Human	Feces	outbreak	SAMEA4697726
	IN_SeE_AU_124	enterica	1,9,12:g,m:-	Enteritidis	11	133242	aac(6')-Iaa	gentamicin	ColpVC, IncFIB(S), IncFII(S)	2007	Austria	Food-producing animal	Feces	outbreak	SAMEA4697727
	IN_SeE_AU_150	enterica	1,9,12:g,m:-	Enteritidis	11	149205	aac(6')-Iaa	gentamicin	ColpVC, IncFIB(S), IncFII(S)	2007	Austria	Human	Feces	sporadic	SAMEA4969765
	IN_SeE_AU_151	enterica	1,9,12:g,m:-	Enteritidis	11	136945	aac(6')-Iaa	gentamicin	IncFIB(S), IncFII(S)	2009	Austria	Human	Feces	sporadic	SAMEA4969766
	IN_SeE_AU_152	enterica	1,9,12:g,m:-	Enteritidis	11	149200	aac(6')-Iaa	gentamicin	IncFIB(S), IncFII(S)	2003	Austria	Cock	Feces	sporadic	SAMEA4969767
	IN_SeE_AU_153	enterica	1,9,12:g,m:-	Enteritidis	11	149200	aac(6')-Iaa	gentamicin	IncFIB(S), IncFII(S)	2003	Austria	Cock	Feces	sporadic	SAMEA4969768
	IN_SeE_AU_154	enterica	1,9,12:g,m:-	Enteritidis	11	149200	aac(6')-Iaa, aadA1, blaTEM-1C, dfrA1, sul1, tet(A)	gentamicin, streptomycin, ampicillin, trimethoprim, sulfisoxazole, tetracycline	IncFIB(S), IncFII(S), IncI1	2003	Austria	Cock	Feces	sporadic	SAMEA4969769
	IN_SeE_AU_155	enterica	1,9,12:g,m:-	Enteritidis	11	149200	aac(6')-Iaa	gentamicin	IncFIB(S), IncFII(S)	2003	Austria	Cock	Feces	sporadic	SAMEA4969770
	IN_SeE_AU_156	enterica	1,9,12:g,m:-	Enteritidis	11	149200	aac(6')-Iaa	gentamicin	IncFIB(S), IncFII(S)	2003	Austria	Cock	Feces	sporadic	SAMEA4969771
	IN_SeE_AU_157	enterica	1,9,12:g,m:-	Enteritidis	11	149200	aac(6')-Iaa	gentamicin	IncFIB(S), IncFII(S)	2003	Austria	Cock	Feces	sporadic	SAMEA4969772
	IN_SeE_AU_158	enterica	1,9,12:g,m:-	Enteritidis	11	149201	aac(6')-Iaa	gentamicin	IncFIB(S), IncFII(S)	2003	Austria	Cock	Feces	sporadic	SAMEA4969773
	IN_SeE_AU_159	enterica	1,9,12:g,m:-	Enteritidis	11	149200	aac(6')-Iaa	gentamicin	IncFIB(S), IncFII(S)	2003	Austria	Cock	Feces	sporadic	SAMEA4969774
	IN_SeE_AU_160	enterica	1,9,12:g,m:-	Enteritidis	11	149200	aac(6')-Iaa	gentamicin	IncFIB(S), IncFII(S)	2003	Austria	Cock	Feces	sporadic	SAMEA4969775
	IN_SeE_AU_161	enterica	1,9,12:g,m:-	Enteritidis	11	149200	aac(6')-Iaa	gentamicin	IncFIB(S), IncFII(S)	2003	Austria	Cock	Feces	sporadic	SAMEA4969776
	IN_SeE_AU_162	enterica	1,9,12:g,m:-	Enteritidis	11	149200	aac(6')-Iaa	gentamicin	IncFIB(S), IncFII(S)	2003	Austria	Cock	Feces	sporadic	SAMEA4969777
	IN_SeE_AU_163	enterica	1,9,12:g,m:-	Enteritidis	11	149237	aac(6')-Iaa	gentamicin	None	2002	Austria	Cock	Feces	sporadic	SAMEA4969778
	IN_SeE_ES_071	enterica	1,9,12:g,m:-	Enteritidis	11	136969	aac(6')-Iaa, blaTEM-1B	gentamicin, ampicillin	IncFIB(S), IncFII(S), IncX1	2003	Spain	Human	Feces	sporadic	SAMEA4697728
	IN_SeE_ES_072	enterica	1,9,12:g,m:-	Enteritidis	11	219638	aac(6')-Iaa, aadA1, dfrA1, sul1, tet(A)	gentamicin, streptomycin, trimethoprim, sulfisoxazole, tetracycline	IncFIB(S), IncFII(S), IncX1	2003	Spain	Human	Feces	sporadic	SAMEA4697729
	IN_SeE_ES_075	enterica	1,9,12:g,m:-	Enteritidis	11	136970	aac(6')-Iaa	gentamicin	IncFIB(S), IncFII(S)	2006	Spain	not available	Custard fritters	non available	SAMEA4697732
	IN_SeE_FI_001	enterica	1,9,12:g,m:-	Enteritidis	11	136959	aac(6')-Iaa	gentamicin	IncFIB(S), IncFII(S)	2015	Finland	Human	Feces	domestic	SAMEA4697733
	IN_SeE_FI_002	enterica	1,9,12:g,m:-	Enteritidis	11	136963	aac(6')-Iaa	gentamicin	ColpVC, ColpVC, IncFIB(S), IncFII(S)	2015	Finland	not available	Food	non available	SAMEA4697734
	IN_SeE_FI_003	enterica	1,9,12:g,m:-	Enteritidis	11	136967	aac(6')-Iaa	gentamicin	IncFIB(S), IncFII(S), IncX1	2012	Finland	Human	Feces	domestic	SAMEA4697735
	IN_SeE_FI_004	enterica	1,9,12:g,m:-	Enteritidis	11	136964	aac(6')-Iaa	gentamicin	IncFIB(S), IncFII(S), IncX1	2012	Finland	not available	Food	non available	SAMEA4697736
	IN_SeE_FI_005	enterica	1,9,12:g,m:-	Enteritidis	11	133252	aac(6')-Iaa	gentamicin	IncFIB(S), IncFII(S)	2014	Finland	Human	Feces	domestic	SAMEA4697737
	IN_SeE_FI_006	enterica	1,9,12:g,m:-	Enteritidis	11	136960	aac(6')-Iaa	gentamicin	IncFIB(S), IncFII(S)	2011	Finland	Human	Feces	domestic	SAMEA4697738
	IN_SeE_FI_007	enterica	1,9,12:g,m:-	Enteritidis	11	136961	aac(6')-Iaa	gentamicin	IncFIB(S), IncFII(S)	2011	Finland	not available	Food	non available	SAMEA4697739
	IN_SeE_FI_008	enterica	1,9,12:g,m:-	Enteritidis	11	136958	aac(6')-Iaa	gentamicin	IncFIB(S), IncFII(S)	2014	Finland	Human	Feces	domestic	SAMEA4697740
	IN_SeE_FI_009	enterica	1,9,12:g,m:-	Enteritidis	11	60723	aac(6')-Iaa	gentamicin	IncFIB(S), IncFII(S)	2014	Finland	Food-producing animal	Feces	non available	SAMEA4697741
	IN_SeE_FI_010	enterica	1,9,12:g,m:-	Enteritidis	11	60723	aac(6')-Iaa	gentamicin	IncFIB(S), IncFII(S)	2014	Finland	Food-producing animal	Feces	non available	SAMEA4697742
	IN_SeE_FI_011	enterica	1,9,12:g,m:-	Enteritidis	11	133251	aac(6')-Iaa	gentamicin	ColpVC, IncFIB(S), IncFII(S)	2015	Finland	Human	Feces	domestic	SAMEA4697743
	IN_SeE_FI_012	enterica	1,9,12:g,m:-	Enteritidis	11	139068	aac(6')-Iaa	gentamicin	IncFIB(S), IncFII(S)	2014	Finland	Human	Feces	domestic	SAMEA4697744
	IN_SeE_FI_013	enterica	1,9,12:g,m:-	Enteritidis	11	139067	aac(6')-Iaa	gentamicin	IncFIB(S), IncFII(S)	2014	Finland	Human	Feces	domestic	SAMEA4697745
	IN_SeE_FI_014	enterica	1,9,12:g,m:-	Enteritidis	11	139066	aac(6')-Iaa	gentamicin	IncFIB(S), IncFII(S)	2013	Finland	Human	Feces	domestic	SAMEA4697746
	IN_SeE_FI_015	enterica	1,9,12:g,m:-	Enteritidis	11	133279	aac(6')-Iaa, tet(A)	gentamicin, tetracycline	IncFIB(S), IncFII(S), IncX1	2014	Finland	Human	Feces	domestic	SAMEA4697747
	IN_SeE_FI_016	enterica	1,9,12:g,m:-	Enteritidis	11	139063	aac(6')-Iaa	gentamicin	None	2011	Finland	Human	Feces	domestic	SAMEA4697748
	IN_SeE_FI_017	enterica	1,9,12:g,m:-	Enteritidis	11	136982	aac(6')-Iaa, aph(6)-Id, blaTEM-1B, strA, tet(A)	gentamicin, kanamycin, ampicillin, streptomycin, tetracycline	IncFIB(S), IncFII(S), IncN	2012	Finland	not available	Food	non available	SAMEA4697749
	IN_SeE_FI_018	enterica	1,9,12:g,m:-	Enteritidis	11	133291	aac(6')-Iaa, aph(6)-Id, strA, tet(A)	gentamicin, kanamycin, streptomycin, tetracycline	IncFIB(S), IncFII(S), IncN	2011	Finland	not available	Food	non available	SAMEA4697750
	IN_SeE_FI_019	enterica	1,9,12:g,m:-	Enteritidis	11	139065	aac(6')-Iaa	gentamicin	IncFIB(S), IncFII(S)	2014	Finland	Human	Feces	domestic	SAMEA4697751
	IN_SeE_FI_020	enterica	1,9,12:g,m:-	Enteritidis	11	136978	aac(6')-Iaa	gentamicin	IncFIB(S), IncFII(S)	2013	Finland	not available	Food	non available	SAMEA4697752
	IN_SeE_FI_021	enterica	1,9,12:g,m:-	Enteritidis	11	136977	aac(6')-Iaa	gentamicin	None	2014	Finland	not available	Food	non available	SAMEA4697753
	IN_SeE_FI_022	enterica	1,9,12:g,m:-	Enteritidis	11	133278	aac(6')-Iaa	gentamicin	IncFIB(S), IncFII(S)	2015	Finland	Human	Feces	domestic	SAMEA4697754
	IN_SeE_FI_023	enterica	1,9,12:g,m:-	Enteritidis	11	133290	aac(6')-Iaa	gentamicin	IncFIB(S), IncFII(S), IncI1	2012	Finland	Human	Feces	domestic	SAMEA4697755
	IN_SeE_FI_024	enterica	1,9,12:g,m:-	Enteritidis	11	136976	aac(6')-Iaa	gentamicin	IncFIB(S), IncFII(S), IncI2	2012	Finland	Human	Feces	domestic	SAMEA4697756
	IN_SeE_FI_025	enterica	1,9,12:g,m:-	Enteritidis	11	136979	aac(6')-Iaa	gentamicin	IncFIB(S), IncFII(S)	2012	Finland	not available	Food	non available	SAMEA4697757
	IN_SeE_FI_026	enterica	1,9,12:g,m:-	Enteritidis	11	136975	aac(6')-Iaa	gentamicin	IncFIB(S), IncFII(S)	2013	Finland	not available	Food	non available	SAMEA4697758
	IN_SeE_FI_027	enterica	1,9,12:g,m:-	Enteritidis	11	136974	aac(6')-Iaa	gentamicin	IncFIB(S), IncFII(S)	2015	Finland	Human	Feces	domestic	SAMEA4697759
	IN_SeE_FI_028	enterica	1,9,12:g,m:-	Enteritidis	3233	136973	aac(6')-Iaa	gentamicin	IncFIB(S), IncFII(S)	2014	Finland	Human	Feces	domestic	SAMEA4697760
	IN_SeE_FI_029	enterica	1,9,12:g,m:-	Enteritidis	11	133277	aac(6')-Iaa	gentamicin	IncFIB(S), IncFII(S)	2011	Finland	not available	Food	non available	SAMEA4697761
	IN_SeE_FI_030	enterica	1,9,12:g,m:-	Enteritidis	11	136984	aac(6')-Iaa	gentamicin	IncFIB(S), IncFII(S)	2011	Finland	not available	Food	non available	SAMEA4697762
	IN_SeE_FI_031	enterica	1,9,12:g,m:-	Enteritidis	11	136983	aac(6')-Iaa	gentamicin	IncFIB(S), IncFII(S)	2011	Finland	not available	Food	non available	SAMEA4697763
	IN_SeE_FI_032	enterica	1,9,12:g,m:-	Enteritidis	11	133290	aac(6')-Iaa	gentamicin	IncFIB(S), IncFII(S)	2012	Finland	Human	Feces	domestic	SAMEA4697764
	IN_SeE_FI_033	enterica	1,9,12:g,m:-	Enteritidis	11	133290	aac(6')-Iaa	gentamicin	IncFIB(S), IncFII(S)	2012	Finland	Human	Feces	domestic	SAMEA4697765
	IN_SeE_FI_034	enterica	1,9,12:g,m:-	Enteritidis	11	133290	aac(6')-Iaa	gentamicin	IncFIB(S), IncFII(S)	2012	Finland	Human	Feces	domestic	SAMEA4697766
	IN_SeE_FI_035	enterica	1,9,12:g,m:-	Enteritidis	11	133290	aac(6')-Iaa	gentamicin	IncFIB(S), IncFII(S)	2012	Finland	Human	Feces	domestic	SAMEA4697767
	IN_SeE_FI_036	enterica	1,9,12:g,m:-	Enteritidis	11	133290	aac(6')-Iaa	gentamicin	IncFIB(S), IncFII(S)	2012	Finland	Human	Feces	domestic	SAMEA4697768
	IN_SeE_FI_037	enterica	1,9,12:g,m:-	Enteritidis	11	133290	aac(6')-Iaa	gentamicin	IncFIB(S), IncFII(S), IncI1, IncX4	2012	Finland	Human	Feces	domestic	SAMEA4697769
	IN_SeE_FI_038	enterica	1,9,12:g,m:-	Enteritidis	11	133290	aac(6')-Iaa	gentamicin	IncFIB(S), IncFII(S)	2012	Finland	Human	Feces	domestic	SAMEA4697770
	IN_SeE_FI_039	enterica	1,9,12:g,m:-	Enteritidis	11	133290	aac(6')-Iaa	gentamicin	IncFIB(S), IncFII(S)	2012	Finland	Human	Feces	domestic	SAMEA4697771
	IN_SeE_FI_040	enterica	1,9,12:g,m:-	Enteritidis	11	136980	aac(6')-Iaa	gentamicin	IncFIB(S), IncFII(S)	2012	Finland	Human	Feces	domestic	SAMEA4697772
	IN_SeE_FI_041	enterica	1,9,12:g,m:-	Enteritidis	11	59882	aac(6')-Iaa	gentamicin	IncFIB(S), IncFII(S)	2015	Finland	Human	Feces	domestic	SAMEA4697773
	IN_SeE_FI_042	enterica	1,9,12:g,m:-	Enteritidis	11	133289	aac(6')-Iaa	gentamicin	ColpVC, IncFIB(S), IncFII(S), IncX1	2011	Finland	Human	Feces	domestic	SAMEA4697774
	IN_SeE_PT_043	enterica	1,9,12:g,m:-	Enteritidis	11	149227	aac(6')-Iaa, ant(3'')-Ia, blaTEM-1B, tet(A)	gentamicin, streptomycin, ampicillin, tetracycline	IncI1, IncX1	2008	Portugal	Food-producing animal	Feces	non available	SAMEA4969779
	IN_SeE_PT_044	enterica	1,9,12:g,m:-	Enteritidis	11	149226	None	Sensitive	IncFIB(S), IncFII(S), IncX1	2001	Portugal	Human	Feces	sporadic	SAMEA4969780
	IN_SeE_PT_045	enterica	1,9,12:g,m:-	Enteritidis	11	149225	aac(6')-Iaa	gentamicin	IncFIB(S), IncFII(S)	2001	Portugal	Human	Feces	sporadic	SAMEA4969781
	IN_SeE_PT_046	enterica	1,9,12:g,m:-	Enteritidis	11	149224	aac(6')-Iaa	gentamicin	Col156, IncFIB(S), IncFII(S)	2001	Portugal	Human	Feces	sporadic	SAMEA4969782
	IN_SeE_PT_047	enterica	1,9,12:g,m:-	Enteritidis	11	149223	aac(6')-Iaa	gentamicin	IncFIB(S), IncFII(S)	2001	Portugal	Human	Feces	sporadic	SAMEA4969783
	IN_SeE_PT_048	enterica	1,9,12:g,m:-	Enteritidis	11	149222	aac(6')-Iaa	gentamicin	IncFIB(S), IncFII(S)	2001	Portugal	Human	Feces	sporadic	SAMEA4969784
	IN_SeE_PT_049	enterica	1,9,12:g,m:-	Enteritidis	11	149221	aac(6')-Iaa	gentamicin	IncFIB(S), IncFII(S)	2001	Portugal	Human	Feces	sporadic	SAMEA4969785
	IN_SeE_PT_050	enterica	1,9,12:g,m:-	Enteritidis	11	149220	aac(6')-Iaa	gentamicin	IncFIB(S), IncFII(S)	2001	Portugal	not available	Food	non available	SAMEA4969786
	IN_SeE_PT_051	enterica	1,9,12:g,m:-	Enteritidis	11	149219	aac(6')-Iaa	gentamicin	IncFIB(S), IncFII(S)	2001	Portugal	Human	Feces	sporadic	SAMEA4969787
	IN_SeE_PT_052	enterica	1,9,12:g,m:-	Enteritidis	11	149218	aac(6')-Iaa	gentamicin	IncFIB(S), IncFII(S)	2001	Portugal	not available	Food	non available	SAMEA4969788
	IN_SeE_PT_053	enterica	1,9,12:g,m:-	Enteritidis	11	149217	aac(6')-Iaa, aadA1, aph(3'')-Ib, aph(6)-Id, blaTEM-1B, dfrA1, sul1, sul2	gentamicin, streptomycin, kanamycin, ampicillin, trimethoprim, sulfisoxazole	IncFIB(S), IncFII(S), IncI1, IncQ1	2001	Portugal	not available	Food	non available	SAMEA4969789
	IN_SeE_PT_054	enterica	1,9,12:g,m:-	Enteritidis	11	149216	aac(6')-Iaa	gentamicin	IncFIB(S), IncFII(S)	2002	Portugal	Human	Feces	sporadic	SAMEA4969790
	IN_SeE_PT_055	enterica	1,9,12:g,m:-	Enteritidis	11	149215	aac(6')-Iaa	gentamicin	IncFIB(S), IncFII(S)	2002	Portugal	Human	Feces	sporadic	SAMEA4969791
	IN_SeE_PT_056	enterica	1,9,12:g,m:-	Enteritidis	11	149214	aac(6')-Iaa	gentamicin	IncFIB(S), IncFII(S)	2002	Portugal	Human	Feces	sporadic	SAMEA4969792
	IN_SeE_PT_057	enterica	1,9,12:g,m:-	Enteritidis	11	149213	aac(6')-Iaa	gentamicin	IncFIB(S), IncFII(S)	2002	Portugal	Human	Feces	sporadic	SAMEA4969793
	IN_SeE_PT_058	enterica	1,9,12:g,m:-	Enteritidis	11	149212	aac(6')-Iaa	gentamicin	IncFIB(S), IncFII(S)	2002	Portugal	Human	Feces	sporadic	SAMEA4969794
	IN_SeE_PT_059	enterica	1,9,12:g,m:-	Enteritidis	11	149211	aac(6')-Iaa	gentamicin	IncFIB(S), IncFII(S)	2002	Portugal	Human	Feces	sporadic	SAMEA4969795
	IN_SeE_PT_060	enterica	1,9,12:g,m:-	Enteritidis	5280	149210	aac(6')-Iaa	gentamicin	IncFIB(S), IncFII(S)	2002	Portugal	Human	Feces	sporadic	SAMEA4969796
	IN_SeE_PT_061	enterica	1,9,12:g,m:-	Enteritidis	11	149209	aac(6')-Iaa	gentamicin	IncFIB(S), IncFII(S)	2002	Portugal	Human	Feces	sporadic	SAMEA4969797
	IN_SeE_PT_062	enterica	1,9,12:g,m:-	Enteritidis	11	149208	aac(6')-Iaa	gentamicin	IncFIB(S), IncFII(S)	2002	Portugal	Human	Feces	sporadic	SAMEA4969798
	IN_SeE_PT_063	enterica	1,9,12:g,m:-	Enteritidis	11	149207	aac(6')-Iaa	gentamicin	IncFIB(S), IncFII(S)	2002	Portugal	Human	Feces	sporadic	SAMEA4969799
	IN_SeE_PT_064	enterica	1,9,12:g,m:-	Enteritidis	11	149206	aac(6')-Iaa	gentamicin	IncFIB(S), IncFII(S)	2002	Portugal	Human	Feces	sporadic	SAMEA4969800
	PHL_716	enterica	1,9,12:g,m:-	Enteritidis	11	101570	aac(6')-Iaa	gentamicin	IncFIB(S), IncFII(S)	2019	Spain	not available	Food	outbreak	SAMN31317550
	PHL_717	enterica	1,9,12:g,m:-	Enteritidis	11	101570	aac(6')-Iaa	gentamicin	IncFIB(S), IncFII(S)	2019	Spain	not available	Food	outbreak	SAMN31317551
	PHL_718	enterica	1,9,12:g,m:-	Enteritidis	11	101570	aac(6')-Iaa	gentamicin	IncFIB(S), IncFII(S)	2019	Spain	Human	Feces	outbreak	SAMN31317552
	PHL_719	enterica	1,9,12:g,m:-	Enteritidis	11	101570	aac(6')-Iaa	gentamicin	IncFIB(S), IncFII(S)	2019	Spain	Human	Feces	outbreak	SAMN31317553
	PHL_721	enterica	1,9,12:g,m:-	Enteritidis	11	101570	aac(6')-Iaa	gentamicin	IncFIB(S), IncFII(S)	2019	Spain	Human	Feces	outbreak	SAMN31317555
	PHL_722	enterica	1,9,12:g,m:-	Enteritidis	11	101570	aac(6')-Iaa	gentamicin	IncFIB(S), IncFII(S)	2019	Spain	Human	Feces	outbreak	SAMN31317556
	PHL_723	enterica	1,9,12:g,m:-	Enteritidis	11	101570	aac(6')-Iaa	gentamicin	IncFIB(S), IncFII(S)	2019	Spain	Human	Feces	outbreak	SAMN31317557
	PHL_724	enterica	1,9,12:g,m:-	Enteritidis	11	101570	aac(6')-Iaa	gentamicin	IncFIB(S), IncFII(S)	2019	Spain	Human	Feces	outbreak	SAMN31317558
	PHL_725	enterica	1,9,12:g,m:-	Enteritidis	11	101570	aac(6')-Iaa	gentamicin	IncFIB(S), IncFII(S)	2019	Spain	Human	Feces	outbreak	SAMN31317559
	PHL_726	enterica	1,9,12:g,m:-	Enteritidis	11	101570	aac(6')-Iaa	gentamicin	IncFIB(S), IncFII(S)	2019	Spain	Human	Feces	outbreak	SAMN31317560
	PHL_727	enterica	1,9,12:g,m:-	Enteritidis	11	101570	aac(6')-Iaa	gentamicin	IncFIB(S), IncFII(S)	2019	Spain	Human	Feces	outbreak	SAMN31317561
	PHL_729	enterica	1,9,12:g,m:-	Enteritidis	11	101570	aac(6')-Iaa	gentamicin	IncFIB(S), IncFII(S)	2019	Spain	Human	Feces	outbreak	SAMN31317563
	SRR10032594	enterica	1,9,12:g,m:-	Enteritidis	11	101570	aac(6')-Iaa	gentamicin	IncFIB(S), IncFII(S)	2019	UK	Human	Feces	not available	SAMN12648924
	SRR10968216	enterica	1,9,12:g,m:-	Enteritidis	11	101570	aac(6')-Iaa	gentamicin	IncFIB(S), IncFII(S)	2020	UK	Human	Feces	not available	SAMN13925146
	SRR6897837	enterica	1,9,12:g,m:-	Enteritidis	11	101570	aac(6')-Iaa	gentamicin	IncFIB(S), IncFII(S)	2017	UK	Human	Feces	not available	SAMN08795825
	SRR6898371	enterica	1,9,12:g,m:-	Enteritidis	11	101570	aac(6')-Iaa	gentamicin	IncFIB(S), IncFII(S)	2017	UK	Human	Feces	not available	SAMN08796115
	SRR6900459	enterica	1,9,12:g,m:-	Enteritidis	11	101570	aac(6')-Iaa	gentamicin	IncFIB(S), IncFII(S)	2017	UK	Human	Feces	not available	SAMN08797711
	SRR6900716	enterica	1,9,12:g,m:-	Enteritidis	11	101570	aac(6')-Iaa	gentamicin	IncFIB(S), IncFII(S)	2017	UK	Human	Feces	not available	SAMN08797898
	SRR6921932	enterica	1,9,12:g,m:-	Enteritidis	11	101570	aac(6')-Iaa	gentamicin	IncFIB(S), IncFII(S)	2017	UK	Human	Feces	not available	SAMN08824879
	SRR8137450	enterica	1,9,12:g,m:-	Enteritidis	11	101570	aac(6')-Iaa	gentamicin	IncFIB(S), IncFII(S)	2018	UK	Human	Feces	not available	SAMN10349682
	SRR9968555	enterica	1,9,12:g,m:-	Enteritidis	11	101570	aac(6')-Iaa	gentamicin	IncFIB(S), IncFII(S)	2019	UK	Human	Feces	not available	SAMN12573653
	ERR017993	enterica	8:r:1,5	Bovismorbificans	142	87889	aac(6')-Iaa	gentamicin	IncFIB(S), IncFII(S)	2002	Malawi	Human	Feces	not available	SAMEA786287
	ERR1755559	enterica	8:r:1,5	Bovismorbificans	142	88099	aac(6')-Iaa, aph(3'')-Ib, aph(6)-Id, blaTEM-1B, dfrA14, mcr-1, sul2, tet(A)	gentamicin, streptomycin, kanamycin, ampicillin, trimethoprim, colistin, sulfisoxazole, tetracycline	Col156, Col440I, ColRNAI, IncN, IncX4	2009	Germany	not available	Food	not available	SAMEA26146918
	ERR230378	enterica	8:r:1,5	Bovismorbificans	1499	33016	aac(6')-Iaa	gentamicin	IncFIB(S), IncFII(S)	1980	not available	not available	not available	not available	SAMEA1711418
	ERR230433	enterica	8:r:1,5	Bovismorbificans	377	33097	aac(6')-Iaa	gentamicin	IncFIB(S), IncFII(S)	1980	not available	not available	not available	not available	SAMEA1711476
	SRR1263448	enterica	8:r:1,5	Bovismorbificans	1499	18624	aac(6')-Iaa	gentamicin	IncI1	2013	Australia	not available	Food	not available	SAMN02678452
	SRR1346250	enterica	8:r:1,5	Bovismorbificans	1499	16291	aac(6')-Iaa	gentamicin	None	2011	Philippines	not available	Food	not available	SAMN02698240
	SRR1646399	enterica	8:r:1,5	Bovismorbificans	2723	21465	aac(6')-Iaa	gentamicin	IncFII(S)	2012	UK	Human	Feces	not available	SAMN03169698
	SRR1783167	enterica	8:r:1,5	Bovismorbificans	1499	23112	aac(6')-Iaa	gentamicin	None	2011	India	not available	Food	not available	SAMN02847256
	SRR1840621	enterica	8:r:1,5	Bovismorbificans	142	43937	aac(6')-Iaa, blaSHV-2, blaTEM-1B, tet(A)	gentamicin, ampicillin, ceftriaxone, tetracycline	IncI1, IncX1	2011	USA	not available	Food	not available	SAMN02367980
	SRR1965334	enterica	8:r:1,5	Bovismorbificans	142	26409	aac(6')-Iaa	gentamicin	Col156, IncI1	2014	UK	Human	Feces	not available	SAMN03475458
	SRR1965639	enterica	8:r:1,5	Bovismorbificans	2345	26651	aac(6')-Iaa	gentamicin	None	2014	UK	Human	Feces	not available	SAMN03475751
	SRR1967442	enterica	8:r:1,5	Bovismorbificans	2345	28198	aac(6')-Iaa	gentamicin	None	2014	UK	Human	Feces	not available	SAMN03477532
	SRR2102466	enterica	8:r:1,5	Bovismorbificans	150	36023	aac(6')-Iaa	gentamicin	None	2006	Mexico	not available	Food	not available	SAMN02844416
	SRR2533413	enterica	8:r:1,5	Bovismorbificans	1499	11362	aac(6')-Iaa	gentamicin	None	2003	Vietnam	not available	Food	not available	SAMN02843785
	SRR2981147	enterica	8:r:1,5	Bovismorbificans	150	8711	aac(6')-Iaa	gentamicin	None	2015	USA	not available	Food	not available	SAMN04325009
	SRR3049093	enterica	8:r:1,5	Bovismorbificans	142	67532	aac(6')-Iaa	gentamicin	None	2015	UK	Human	Feces	not available	SAMN04363329
	SRR3049817	enterica	8:r:1,5	Bovismorbificans	1499	7805	aac(6')-Iaa	gentamicin	None	2015	UK	Human	Feces	not available	SAMN04364061
	SRR3199696	enterica	8:r:1,5	Bovismorbificans	150	4147	aac(6')-Iaa	gentamicin	None	2016	USA	not available	Food	not available	SAMN04528758
	SRR3321862	enterica	8:r:1,5	Bovismorbificans	142	1383	aac(6')-Iaa	gentamicin	IncFIB(S), IncFII(S)	2015	UK	Human	Feces	not available	SAMN04600261
	SRR3323051	enterica	8:r:1,5	Bovismorbificans	142	1879	aac(6')-Iaa	gentamicin	None	2015	UK	Human	Feces	not available	SAMN04601140
	SRR3606557	enterica	8:r:1,5	Bovismorbificans	1499	40348	aac(6')-Iaa	gentamicin	IncFII(S)	2001	Vietnam	not available	Food	not available	SAMN02845047
	SRR3665082	enterica	8:r:1,5	Bovismorbificans	142	47170	aac(6')-Iaa, blaSHV-2, blaTEM-1B, tet(A)	gentamicin, ampicillin, ceftriaxone, tetracycline	IncI1, IncX1	2011	USA	not available	Food	not available	SAMN02699220
	SRR965140	enterica	8:r:1,5	Bovismorbificans	150	33970	aac(6')-Iaa	gentamicin	None	2013	Mexico	not available	Environmental	not available	SAMN02335370
	PHL_730	enterica	8:r:1,5	Bovismorbificans	1312	274809	aac(6')-Iaa	gentamicin	IncI1	2019	Spain	not available	Food	outbreak	SAMN31317564
	PHL_731	enterica	8:r:1,5	Bovismorbificans	1312	274809	aac(6')-Iaa	gentamicin	IncI1	2019	Spain	not available	Food	outbreak	SAMN31317565
	PHL_732	enterica	8:r:1,5	Bovismorbificans	1312	274809	aac(6')-Iaa	gentamicin	IncI1	2019	Spain	not available	Food	outbreak	SAMN31317566
	PHL_733	enterica	8:r:1,5	Bovismorbificans	1312	274809	aac(6')-Iaa	gentamicin	IncI1	2019	Spain	not available	Food	outbreak	SAMN31317567
	PHL_734	enterica	8:r:1,5	Bovismorbificans	1312	274809	aac(6')-Iaa	gentamicin	IncI1	2019	Spain	not available	Food	outbreak	SAMN31317568
	PHL_735	enterica	8:r:1,5	Bovismorbificans	1312	274809	aac(6')-Iaa	gentamicin	IncI1	2019	Spain	not available	Food	outbreak	SAMN31317569
	PHL_736	enterica	8:r:1,5	Bovismorbificans	1312	274809	aac(6')-Iaa	gentamicin	IncI1	2019	Spain	not available	Food	outbreak	SAMN31317570
	PHL_738	enterica	8:r:1,5	Bovismorbificans	1312	274809	aac(6')-Iaa	gentamicin	IncI1	2019	Spain	not available	Food	outbreak	SAMN31317571
	ERR460140	enterica	I 1,4,[5],12:b:-	Paratyphi B var. Java	42	37819	aac(6')-Iaa	gentamicin	None	2014	UK	not available	not available	not available	SAMEA2258632
	ERR460141	enterica	I 1,4,[5],12:b:-	Paratyphi B var. Java	42	37820	aac(6')-Iaa	gentamicin	None	2014	UK	not available	not available	not available	SAMEA2258633
	ERR460143	enterica	I 1,4,[5],12:b:-	Paratyphi B var. Java	42	37822	aac(6')-Iaa	gentamicin	None	2014	UK	not available	not available	not available	SAMEA2258635
	PHL_728	enterica	I 1,4,[5],12:b:-	Paratyphi B var. Java	42	51845	aac(6')-Iaa	gentamicin	None	2019	Spain	Human	Feces	outbreak	SAMN31317562
	SRR1055749	enterica	I 1,4,[5],12:b:-	Paratyphi B var. Java	42	13080	aac(6')-Iaa	gentamicin	None	2012	China	not available	Food	not available	SAMN02345584
	SRR1068283	enterica	I 1,4,[5],12:b:-	Paratyphi B var. Java	42	13151	aac(6')-Iaa	gentamicin	None	2010	Vietnam	not available	Food	not available	SAMN02344999
	SRR1164594	enterica	I 1,4,[5],12:b:-	Paratyphi B var. Java	42	13657	aac(6')-Iaa	gentamicin	None	2011	Indonesia	not available	Food	not available	SAMN02345119
	SRR1635078	enterica	I 1,4,[5],12:b:-	Paratyphi B var. Java	42	20180	aac(6')-Iaa	gentamicin	None	2012	UK	Human	Feces	not available	SAMN03152380
	SRR1645155	enterica	I 1,4,[5],12:b:-	Paratyphi B var. Java	42	20626	aac(6')-Iaa	gentamicin	None	2012	UK	Human	Feces	not available	SAMN03168534
	SRR1816834	enterica	I 1,4,[5],12:b:-	Paratyphi B var. Java	42	23675	aac(6')-Iaa	gentamicin	None	2009	Singapore	not available	Food	not available	SAMN02846409
	SRR1958039	enterica	I 1,4,[5],12:b:-	Paratyphi B var. Java	42	24743	aac(6')-Iaa	gentamicin	None	2014	UK	Human	Feces	not available	SAMN03465940
	SRR1965667	enterica	I 1,4,[5],12:b:-	Paratyphi B var. Java	42	26676	aac(6')-Iaa	gentamicin	None	2014	UK	Human	Feces	not available	SAMN03475778
	SRR1966201	enterica	I 1,4,[5],12:b:-	Paratyphi B var. Java	42	27115	aac(6')-Iaa	gentamicin	IncFIB(pB171)	2014	UK	Human	Feces	not available	SAMN03476285
	SRR1967649	enterica	I 1,4,[5],12:b:-	Paratyphi B var. Java	42	28374	aac(6')-Iaa	gentamicin	None	2014	UK	Human	Feces	not available	SAMN03477739
	SRR2029593	enterica	I 1,4,[5],12:b:-	Paratyphi B var. Java	42	34027	aac(6')-Iaa	gentamicin	None	2015	China	not available	Food	not available	SAMN03654436
	SRR2127521	enterica	I 1,4,[5],12:b:-	Paratyphi B var. Java	42	36345	aac(6')-Iaa	gentamicin	None	2010	Vietnam	not available	Food	not available	SAMN02846802
	SRR2140696	enterica	I 1,4,[5],12:b:-	Paratyphi B var. Java	42	36468	aac(6')-Iaa	gentamicin	None	-	not available	not available	not available	not available	SAMN02845393
	SRR4293088	enterica	I 1,4,[5],12:b:-	Paratyphi B var. Java	42	51845	aac(6')-Iaa	gentamicin	None	-	not available	not available	not available	not available	SAMN03700889
	PHL_720	arizonae	IIIa 48:z4,z23:-	IIIa 48:z4,z23:-	2811	238128	None	Sensitive	None	2019	Spain	Human	Feces	outbreak	SAMN31317554
	SRR1060731	arizonae	IIIa 48:z4,z23:-	IIIa 48:z4,z23:-	2811	42261	None	Sensitive	None	-	not available	not available	not available	not available	SAMN02367587
	SRR12200479	arizonae	IIIa 48:z4,z23:-	IIIa 48:z4,z23:-	2811	236629	None	Sensitive	None	2020	UK	Animal	not available	not available	SAMN15508618
	SRR1519461	arizonae	IIIa 48:z4,z23:-	IIIa 48:z4,z23:-	2811	17246	None	Sensitive	IncFII(S)	2012	USA	not available	Environmental	not available	SAMN02894419
	SRR17066247	arizonae	IIIa 48:z4,z23:-	IIIa 48:z4,z23:-	2811	113232	None	Sensitive	IncFII(S)	2021	USA	not available	not available	not available	SAMN23492162
	SRR6940807	arizonae	IIIa 48:z4,z23:-	IIIa 48:z4,z23:-	2811	113232	None	Sensitive	IncFII(S)	-	USA	not available	not available	not available	SAMN08865553

## Sheet: SM_TableS4
	Table S4. Extended data of the assays performed. First column lists sample name; second and third columns list data summary and data type obtained. % identity and % of coverage against reference target sequence is listed in columns 5, 6 and 7. Column 8 shows the contigs where data was detected, with start and end positions in columns 9 and 10. Accession number for target sequences is shown in col…
	Isolate ID	Data	Data Type	Predicted Phenotype	%Identity	%Overlap	HSP Length/Total Length	Contig	Start	End	Accession
	ERR017993	ST142 (senterica)	MLST
		IncFIB(S)	Plasmid		98.91	100.0	643/643	contig00076	12249	12891	FN432031
		IncFII(S)	Plasmid		97.72	100.38	263/262	contig00126	8299	8558	CP000858
		aac(6')-Iaa	Resistance	gentamicin	97.72	100.0	438/438	contig00003	48891	48454	NC_003197
	ERR1755559	ST142 (senterica)	MLST
		Col156	Plasmid		94.8	100.0	154/154	contig00021	2721	2874	9781
		Col440I	Plasmid		95.61	100.0	114/114	contig00022	1623	1736	CP023920.1
		ColRNAI	Plasmid		90.44	88.46	115/130	contig00018	4104	3991	DQ298019
		IncN	Plasmid		100.0	100.0	514/514	contig00013	1568	1055	AY046276
		IncX4	Plasmid		100.0	100.0	374/374	contig00014	1135	1508	CP002895
		aac(6')-Iaa	Resistance	gentamicin	97.72	100.0	438/438	contig00001	831838	832275	NC_003197
		aph(3'')-Ib	Resistance	streptomycin	99.81	66.17	532/804	contig00013	21569	21038	AF321551
		aph(6)-Id	Resistance	kanamycin	100.0	100.0	837/837	contig00013	20198	19362	M28829
		blaTEM-1B	Resistance	ampicillin	100.0	100.0	861/861	contig00013	28946	28086	JF910132
		dfrA14	Resistance	trimethoprim	99.79	100.0	483/483	contig00013	21030	20548	DQ388123
		mcr-1	Resistance	colistin	100.0	100.0	1626/1626	contig00014	5897	4272	KP347127
		sul2	Resistance	sulfisoxazole	100.0	100.0	816/816	contig00013	22445	21630	AY034138
		tet(A)	Resistance	tetracycline	100.0	100.0	1200/1200	contig00013	27157	25958	AJ517790
	ERR2114797	ST11 (senterica)	MLST
		IncFIB(S)	Plasmid		98.91	100.0	643/643	contig00020	9168	8526	FN432031
		IncFII(S)	Plasmid		100.0	100.0	262/262	contig00020	53160	53421	CP000858
		aac(6')-Iaa	Resistance	gentamicin	96.35	100.0	438/438	contig00001	162894	162457	NC_003197
	ERR230378	ST1499 (senterica)	MLST
		IncFIB(S)	Plasmid		98.91	100.0	643/643	contig00018	11303	10661	FN432031
		IncFII(S)	Plasmid		97.72	100.38	263/262	contig00018	82763	83022	CP000858
		aac(6')-Iaa	Resistance	gentamicin	97.49	100.0	438/438	contig00001	145581	145144	NC_003197
	ERR230433	ST377 (senterica)	MLST
		IncFIB(S)	Plasmid		98.91	100.0	643/643	contig00020	11740	11098	FN432031
		IncFII(S)	Plasmid		97.72	100.38	263/262	contig00020	89830	90089	CP000858
		aac(6')-Iaa	Resistance	gentamicin	97.72	100.0	438/438	contig00001	296141	296578	NC_003197
	ERR460140	ST42 (senterica)	MLST
		None	Plasmid
		aac(6')-Iaa	Resistance	gentamicin	98.63	100.0	438/438	contig00003	287340	287777	NC_003197
	ERR460141	ST42 (senterica)	MLST
		None	Plasmid
		aac(6')-Iaa	Resistance	gentamicin	98.63	100.0	438/438	contig00008	95855	96292	NC_003197
	ERR460143	ST42 (senterica)	MLST
		None	Plasmid
		aac(6')-Iaa	Resistance	gentamicin	98.63	100.0	438/438	contig00003	308877	309314	NC_003197
	IN_SeE_AU_077	ST11 (senterica)	MLST
		IncFIB(S)	Plasmid		98.91	100.0	643/643	contig00015	46180	46822	FN432031
		IncFII(S)	Plasmid		100.0	100.0	262/262	contig00015	2188	1927	CP000858
		aac(6')-Iaa	Resistance	gentamicin	96.35	100.0	438/438	contig00001	733965	733528	NC_003197
	IN_SeE_AU_078	ST11 (senterica)	MLST
		IncFIB(S)	Plasmid		98.91	100.0	643/643	contig00015	46180	46822	FN432031
		IncFII(S)	Plasmid		100.0	100.0	262/262	contig00015	2188	1927	CP000858
		aac(6')-Iaa	Resistance	gentamicin	96.35	100.0	438/438	contig00001	774496	774933	NC_003197
	IN_SeE_AU_079	ST11 (senterica)	MLST
		None	Plasmid
		aac(6')-Iaa	Resistance	gentamicin	96.35	100.0	438/438	contig00016	73943	73506	NC_003197
	IN_SeE_AU_080	ST11 (senterica)	MLST
		IncFIB(S)	Plasmid		98.91	100.0	643/643	contig00015	9228	8586	FN432031
		IncFII(S)	Plasmid		100.0	100.0	262/262	contig00015	53220	53481	CP000858
		aac(6')-Iaa	Resistance	gentamicin	96.35	100.0	438/438	contig00001	282580	282143	NC_003197
	IN_SeE_AU_081	ST11 (senterica)	MLST
		IncFIB(S)	Plasmid		98.91	100.0	643/643	contig00015	46180	46822	FN432031
		IncFII(S)	Plasmid		100.0	100.0	262/262	contig00015	2188	1927	CP000858
		aac(6')-Iaa	Resistance	gentamicin	96.35	100.0	438/438	contig00001	733954	733517	NC_003197
	IN_SeE_AU_082	ST11 (senterica)	MLST
		IncFIB(S)	Plasmid		98.91	100.0	643/643	contig00032	9228	8586	FN432031
		IncFII(S)	Plasmid		100.0	100.0	262/262	contig00032	53220	53481	CP000858
		aac(6')-Iaa	Resistance	gentamicin	96.35	100.0	438/438	contig00001	151931	152368	NC_003197
	IN_SeE_AU_083	ST11 (senterica)	MLST
		IncFIB(S)	Plasmid		98.91	100.0	643/643	contig00013	46140	46782	FN432031
		IncFII(S)	Plasmid		100.0	100.0	262/262	contig00013	2148	1887	CP000858
		aac(6')-Iaa	Resistance	gentamicin	96.35	100.0	438/438	contig00001	815211	815648	NC_003197
	IN_SeE_AU_084	ST11 (senterica)	MLST
		IncFIB(S)	Plasmid		98.91	100.0	643/643	contig00238	2214	2856	FN432031
		IncFII(S)	Plasmid		100.0	100.0	262/262	contig00180	6936	7197	CP000858
		aac(6')-Iaa	Resistance	gentamicin	96.35	100.0	438/438	contig00109	14136	14573	NC_003197
	IN_SeE_AU_085	ST11 (senterica)	MLST
		IncFIB(S)	Plasmid		98.91	100.0	643/643	contig00017	46180	46822	FN432031
		IncFII(S)	Plasmid		100.0	100.0	262/262	contig00017	2188	1927	CP000858
		aac(6')-Iaa	Resistance	gentamicin	96.35	100.0	438/438	contig00001	481599	482036	NC_003197
	IN_SeE_AU_086	ST11 (senterica)	MLST
		IncFIB(S)	Plasmid		98.91	100.0	643/643	contig00014	10358	9716	FN432031
		IncFII(S)	Plasmid		100.0	100.0	262/262	contig00014	54350	54611	CP000858
		aac(6')-Iaa	Resistance	gentamicin	96.35	100.0	438/438	contig00001	735117	734680	NC_003197
	IN_SeE_AU_087	ST11 (senterica)	MLST
		IncFIB(S)	Plasmid		98.91	100.0	643/643	contig00025	8638	9280	FN432031
		IncFII(S)	Plasmid		100.0	100.0	262/262	contig00025	24018	23757	CP000858
		aac(6')-Iaa	Resistance	gentamicin	96.35	100.0	438/438	contig00001	193417	192980	NC_003197
	IN_SeE_AU_088	ST11 (senterica)	MLST
		IncFIB(S)	Plasmid		98.91	100.0	643/643	contig00013	10358	9716	FN432031
		IncFII(S)	Plasmid		100.0	100.0	262/262	contig00013	54350	54611	CP000858
		aac(6')-Iaa	Resistance	gentamicin	96.35	100.0	438/438	contig00001	815223	815660	NC_003197
	IN_SeE_AU_089	ST11 (senterica)	MLST
		IncFIB(S)	Plasmid		98.91	100.0	643/643	contig00013	10358	9716	FN432031
		IncFII(S)	Plasmid		100.0	100.0	262/262	contig00013	54350	54611	CP000858
		aac(6')-Iaa	Resistance	gentamicin	96.35	100.0	438/438	contig00001	735117	734680	NC_003197
	IN_SeE_AU_090	ST11 (senterica)	MLST
		IncFIB(S)	Plasmid		98.91	100.0	643/643	contig00020	46140	46782	FN432031
		IncFII(S)	Plasmid		100.0	100.0	262/262	contig00020	2148	1887	CP000858
		aac(6')-Iaa	Resistance	gentamicin	96.35	100.0	438/438	contig00001	242474	242037	NC_003197
	IN_SeE_AU_091	ST11 (senterica)	MLST
		IncFIB(S)	Plasmid		98.91	100.0	643/643	contig00014	46180	46822	FN432031
		IncFII(S)	Plasmid		100.0	100.0	262/262	contig00014	2188	1927	CP000858
		aac(6')-Iaa	Resistance	gentamicin	96.35	100.0	438/438	contig00001	735564	735127	NC_003197
	IN_SeE_AU_092	ST11 (senterica)	MLST
		IncFIB(S)	Plasmid		98.91	100.0	643/643	contig00018	10358	9716	FN432031
		IncFII(S)	Plasmid		100.0	100.0	262/262	contig00018	54350	54611	CP000858
		aac(6')-Iaa	Resistance	gentamicin	96.35	100.0	438/438	contig00001	428554	428117	NC_003197
	IN_SeE_AU_093	ST11 (senterica)	MLST
		IncFIB(S)	Plasmid		98.91	100.0	643/643	contig00017	46180	46822	FN432031
		IncFII(S)	Plasmid		100.0	100.0	262/262	contig00017	2188	1927	CP000858
		aac(6')-Iaa	Resistance	gentamicin	96.35	100.0	438/438	contig00002	618072	618509	NC_003197
	IN_SeE_AU_094	ST11 (senterica)	MLST
		IncFIB(S)	Plasmid		98.91	100.0	643/643	contig00020	46140	46782	FN432031
		IncFII(S)	Plasmid		100.0	100.0	262/262	contig00020	2148	1887	CP000858
		aac(6')-Iaa	Resistance	gentamicin	96.35	100.0	438/438	contig00001	735564	735127	NC_003197
	IN_SeE_AU_095	ST11 (senterica)	MLST
		IncFIB(S)	Plasmid		98.91	100.0	643/643	contig00023	10358	9716	FN432031
		IncFII(S)	Plasmid		100.0	100.0	262/262	contig00023	54350	54611	CP000858
		aac(6')-Iaa	Resistance	gentamicin	96.35	100.0	438/438	contig00001	408031	407594	NC_003197
	IN_SeE_AU_096	ST11 (senterica)	MLST
		IncFIB(S)	Plasmid		98.91	100.0	643/643	contig00022	46140	46782	FN432031
		IncFII(S)	Plasmid		100.0	100.0	262/262	contig00022	2148	1887	CP000858
		aac(6')-Iaa	Resistance	gentamicin	96.35	100.0	438/438	contig00001	543018	543455	NC_003197
	IN_SeE_AU_097	ST11 (senterica)	MLST
		IncFIB(S)	Plasmid		98.91	100.0	643/643	contig00039	9257	9899	FN432031
		IncFII(S)	Plasmid		100.0	100.0	262/262	contig00039	24637	24376	CP000858
		aac(6')-Iaa	Resistance	gentamicin	96.35	100.0	438/438	contig00024	51484	51047	NC_003197
	IN_SeE_AU_098	ST11 (senterica)	MLST
		IncFIB(S)	Plasmid		98.91	100.0	643/643	contig00022	36663	37305	FN432031
		IncFII(S)	Plasmid		100.0	100.0	262/262	contig00027	2188	1927	CP000858
		aac(6')-Iaa	Resistance	gentamicin	96.35	100.0	438/438	contig00001	508235	508672	NC_003197
	IN_SeE_AU_099	ST11 (senterica)	MLST
		IncFIB(S)	Plasmid		98.91	100.0	643/643	contig00021	49413	50055	FN432031
		IncFII(S)	Plasmid		100.0	100.0	262/262	contig00021	5421	5160	CP000858
		aac(6')-Iaa	Resistance	gentamicin	96.35	100.0	438/438	contig00001	408106	407669	NC_003197
	IN_SeE_AU_100	ST11 (senterica)	MLST
		IncFIB(S)	Plasmid		98.91	100.0	643/643	contig00020	46471	45829	FN432031
		IncFII(S)	Plasmid		100.0	100.0	262/262	contig00020	90463	90724	CP000858
		aac(6')-Iaa	Resistance	gentamicin	96.35	100.0	438/438	contig00003	291622	292059	NC_003197
	IN_SeE_AU_101	ST11 (senterica)	MLST
		IncFIB(S)	Plasmid		98.91	100.0	643/643	contig00022	71266	70624	FN432031
		IncFII(S)	Plasmid		100.0	100.0	262/262	contig00046	29276	29537	CP000858
		aac(6')-Iaa	Resistance	gentamicin	96.35	100.0	438/438	contig00025	17714	17277	NC_003197
	IN_SeE_AU_102	ST11 (senterica)	MLST
		None	Plasmid
		aac(6')-Iaa	Resistance	gentamicin	96.35	100.0	438/438	contig00009	151970	152407	NC_003197
	IN_SeE_AU_104	ST11 (senterica)	MLST
		IncFIB(S)	Plasmid		98.91	100.0	643/643	contig00021	35932	36574	FN432031
		IncFII(S)	Plasmid		100.0	100.0	262/262	contig00075	2188	1927	CP000858
		aac(6')-Iaa	Resistance	gentamicin	96.35	100.0	438/438	contig00024	17725	17288	NC_003197
	IN_SeE_AU_105	ST11 (senterica)	MLST
		IncFIB(S)	Plasmid		98.91	100.0	643/643	contig00029	35638	36280	FN432031
		IncFII(S)	Plasmid		100.0	100.0	262/262	contig00036	5421	5160	CP000858
		aac(6')-Iaa	Resistance	gentamicin	96.35	100.0	438/438	contig00009	17714	17277	NC_003197
	IN_SeE_AU_106	ST11 (senterica)	MLST
		IncFIB(S)	Plasmid		98.91	100.0	643/643	contig00029	10358	9716	FN432031
		IncFII(S)	Plasmid		100.0	100.0	262/262	contig00029	54350	54611	CP000858
		aac(6')-Iaa	Resistance	gentamicin	96.35	100.0	438/438	contig00017	52340	52777	NC_003197
	IN_SeE_AU_107	ST11 (senterica)	MLST
		IncFIB(S)	Plasmid		98.91	100.0	643/643	contig00030	10358	9716	FN432031
		IncFII(S)	Plasmid		100.0	100.0	262/262	contig00030	54350	54611	CP000858
		aac(6')-Iaa	Resistance	gentamicin	96.35	100.0	438/438	contig00039	15468	15905	NC_003197
	IN_SeE_AU_108	ST11 (senterica)	MLST
		IncFIB(S)	Plasmid		98.91	100.0	643/643	contig00018	46180	46822	FN432031
		IncFII(S)	Plasmid		100.0	100.0	262/262	contig00018	2188	1927	CP000858
		aac(6')-Iaa	Resistance	gentamicin	96.35	100.0	438/438	contig00001	815092	815529	NC_003197
	IN_SeE_AU_109	ST11 (senterica)	MLST
		IncFIB(S)	Plasmid		98.91	100.0	643/643	contig00022	10358	9716	FN432031
		IncFII(S)	Plasmid		100.0	100.0	262/262	contig00022	54350	54611	CP000858
		aac(6')-Iaa	Resistance	gentamicin	96.35	100.0	438/438	contig00001	553436	553873	NC_003197
	IN_SeE_AU_110	ST11 (senterica)	MLST
		IncFIB(S)	Plasmid		98.91	100.0	643/643	contig00015	46140	46782	FN432031
		IncFII(S)	Plasmid		100.0	100.0	262/262	contig00015	2148	1887	CP000858
		aac(6')-Iaa	Resistance	gentamicin	96.35	100.0	438/438	contig00001	811423	811860	NC_003197
	IN_SeE_AU_111	ST11 (senterica)	MLST
		None	Plasmid
		aac(6')-Iaa	Resistance	gentamicin	96.35	100.0	438/438	contig00001	384201	384638	NC_003197
	IN_SeE_AU_112	ST11 (senterica)	MLST
		IncFIB(S)	Plasmid		98.91	100.0	643/643	contig00022	10358	9716	FN432031
		IncFII(S)	Plasmid		100.0	100.0	262/262	contig00026	3471	3732	CP000858
		aac(6')-Iaa	Resistance	gentamicin	96.35	100.0	438/438	contig00001	408085	407648	NC_003197
	IN_SeE_AU_113	ST11 (senterica)	MLST
		IncFIB(S)	Plasmid		98.91	100.0	643/643	contig00017	10358	9716	FN432031
		IncFII(S)	Plasmid		100.0	100.0	262/262	contig00017	54350	54611	CP000858
		aac(6')-Iaa	Resistance	gentamicin	96.35	100.0	438/438	contig00001	641464	641027	NC_003197
	IN_SeE_AU_114	ST5094 (senterica)	MLST
		IncFIB(S)	Plasmid		98.91	100.0	643/643	contig00017	10358	9716	FN432031
		IncFII(S)	Plasmid		100.0	100.0	262/262	contig00017	54350	54611	CP000858
		aac(6')-Iaa	Resistance	gentamicin	96.35	100.0	438/438	contig00001	553413	553850	NC_003197
	IN_SeE_AU_115	ST11 (senterica)	MLST
		IncFIB(S)	Plasmid		98.91	100.0	643/643	contig00026	8611	9253	FN432031
		IncFII(S)	Plasmid		100.0	100.0	262/262	contig00023	35373	35634	CP000858
		aac(6')-Iaa	Resistance	gentamicin	96.35	100.0	438/438	contig00001	539690	540127	NC_003197
	IN_SeE_AU_116	ST11 (senterica)	MLST
		IncFIB(S)	Plasmid		98.91	100.0	643/643	contig00026	2389	1747	FN432031
		IncFII(S)	Plasmid		100.0	100.0	262/262	contig00026	46381	46642	CP000858
		aac(6')-Iaa	Resistance	gentamicin	96.35	100.0	438/438	contig00001	481493	481930	NC_003197
	IN_SeE_AU_117	ST11 (senterica)	MLST
		IncFIB(S)	Plasmid		98.91	100.0	643/643	contig00022	46140	46782	FN432031
		IncFII(S)	Plasmid		100.0	100.0	262/262	contig00022	2148	1887	CP000858
		aac(6')-Iaa	Resistance	gentamicin	96.35	100.0	438/438	contig00003	52306	52743	NC_003197
	IN_SeE_AU_118	ST11 (senterica)	MLST
		ColpVC	Plasmid		98.96	100.0	193/193	contig00033	1121	929	JX133088
		IncFIB(S)	Plasmid		98.91	100.0	643/643	contig00022	46180	46822	FN432031
		IncFII(S)	Plasmid		100.0	100.0	262/262	contig00022	2188	1927	CP000858
		aac(6')-Iaa	Resistance	gentamicin	96.35	100.0	438/438	contig00001	548666	549103	NC_003197
	IN_SeE_AU_119	ST11 (senterica)	MLST
		IncFIB(S)	Plasmid		98.91	100.0	643/643	contig00015	10358	9716	FN432031
		IncFII(S)	Plasmid		100.0	100.0	262/262	contig00015	54350	54611	CP000858
		aac(6')-Iaa	Resistance	gentamicin	96.35	100.0	438/438	contig00001	552296	552733	NC_003197
	IN_SeE_AU_120	ST11 (senterica)	MLST
		Col440I	Plasmid		96.36	96.49	110/114	contig00032	1869	1978	CP023920.1
		IncFIB(S)	Plasmid		98.91	100.0	643/643	contig00020	46180	46822	FN432031
		IncFII(S)	Plasmid		100.0	100.0	262/262	contig00020	2188	1927	CP000858
		aac(6')-Iaa	Resistance	gentamicin	96.35	100.0	438/438	contig00001	269146	268709	NC_003197
	IN_SeE_AU_121	ST11 (senterica)	MLST
		Col440I	Plasmid		96.36	96.49	110/114	contig00022	1884	1993	CP023920.1
		IncFIB(S)	Plasmid		98.91	100.0	643/643	contig00017	48797	49439	FN432031
		IncFII(S)	Plasmid		100.0	100.0	262/262	contig00017	4805	4544	CP000858
		aac(6')-Iaa	Resistance	gentamicin	96.35	100.0	438/438	contig00001	815205	815642	NC_003197
	IN_SeE_AU_122	ST11 (senterica)	MLST
		ColpVC	Plasmid		98.96	100.0	193/193	contig00025	882	690	JX133088
		IncFIB(S)	Plasmid		98.91	100.0	643/643	contig00019	46180	46822	FN432031
		IncFII(S)	Plasmid		100.0	100.0	262/262	contig00019	2188	1927	CP000858
		aac(6')-Iaa	Resistance	gentamicin	96.35	100.0	438/438	contig00001	408000	407563	NC_003197
	IN_SeE_AU_124	ST11 (senterica)	MLST
		ColpVC	Plasmid		98.96	100.0	193/193	contig00030	882	690	JX133088
		IncFIB(S)	Plasmid		98.91	100.0	643/643	contig00021	10358	9716	FN432031
		IncFII(S)	Plasmid		100.0	100.0	262/262	contig00021	54350	54611	CP000858
		aac(6')-Iaa	Resistance	gentamicin	96.35	100.0	438/438	contig00001	384454	384891	NC_003197
	IN_SeE_AU_150	ST11 (senterica)	MLST
		ColpVC	Plasmid		98.96	100.0	193/193	contig00073	882	690	JX133088
		IncFIB(S)	Plasmid		98.91	100.0	643/643	contig00053	8586	9228	FN432031
		IncFII(S)	Plasmid		100.0	100.0	262/262	contig00060	8084	8345	CP000858
		aac(6')-Iaa	Resistance	gentamicin	96.35	100.0	438/438	contig00004	193436	192999	NC_003197
	IN_SeE_AU_151	ST11 (senterica)	MLST
		IncFIB(S)	Plasmid		98.91	100.0	643/643	contig00107	2291	1649	FN432031
		IncFII(S)	Plasmid		100.0	100.0	262/262	contig00032	29464	29725	CP000858
		aac(6')-Iaa	Resistance	gentamicin	96.35	100.0	438/438	contig00047	14835	15272	NC_003197
	IN_SeE_AU_152	ST11 (senterica)	MLST
		IncFIB(S)	Plasmid		98.91	100.0	643/643	contig00019	35786	36428	FN432031
		IncFII(S)	Plasmid		100.0	100.0	262/262	contig00022	2188	1927	CP000858
		aac(6')-Iaa	Resistance	gentamicin	96.35	100.0	438/438	contig00001	384452	384889	NC_003197
	IN_SeE_AU_153	ST11 (senterica)	MLST
		IncFIB(S)	Plasmid		98.91	100.0	643/643	contig00017	46180	46822	FN432031
		IncFII(S)	Plasmid		100.0	100.0	262/262	contig00017	2188	1927	CP000858
		aac(6')-Iaa	Resistance	gentamicin	96.35	100.0	438/438	contig00001	815243	815680	NC_003197
	IN_SeE_AU_154	ST11 (senterica)	MLST
		IncFIB(S)	Plasmid		98.91	100.0	643/643	contig00021	10065	9423	FN432031
		IncFII(S)	Plasmid		100.0	100.0	262/262	contig00021	54057	54318	CP000858
		IncI1	Plasmid		100.0	100.0	142/142	contig00014	60554	60695	AP005147
		aac(6')-Iaa	Resistance	gentamicin	96.35	100.0	438/438	contig00001	815243	815680	NC_003197
		aadA1	Resistance	streptomycin	100.0	100.0	792/792	contig00014	84535	83744	JX185132
		blaTEM-1C	Resistance	ampicillin	100.0	100.0	861/861	contig00014	70422	71282	FJ560503
		dfrA1	Resistance	trimethoprim	100.0	100.0	474/474	contig00014	85101	84628	JQ690541
		sul1	Resistance	sulfisoxazole	100.0	100.0	840/840	contig00014	83239	82400	U12338
		tet(A)	Resistance	tetracycline	100.0	100.0	1200/1200	contig00014	72974	71775	AJ517790
	IN_SeE_AU_155	ST11 (senterica)	MLST
		IncFIB(S)	Plasmid		98.91	100.0	643/643	contig00017	10065	9423	FN432031
		IncFII(S)	Plasmid		100.0	100.0	262/262	contig00017	54057	54318	CP000858
		aac(6')-Iaa	Resistance	gentamicin	96.35	100.0	438/438	contig00001	815243	815680	NC_003197
	IN_SeE_AU_156	ST11 (senterica)	MLST
		IncFIB(S)	Plasmid		98.91	100.0	643/643	contig00015	10065	9423	FN432031
		IncFII(S)	Plasmid		100.0	100.0	262/262	contig00015	54057	54318	CP000858
		aac(6')-Iaa	Resistance	gentamicin	96.35	100.0	438/438	contig00001	815243	815680	NC_003197
	IN_SeE_AU_157	ST11 (senterica)	MLST
		IncFIB(S)	Plasmid		98.91	100.0	643/643	contig00017	10065	9423	FN432031
		IncFII(S)	Plasmid		100.0	100.0	262/262	contig00017	54057	54318	CP000858
		aac(6')-Iaa	Resistance	gentamicin	96.35	100.0	438/438	contig00001	295625	295188	NC_003197
	IN_SeE_AU_158	ST11 (senterica)	MLST
		IncFIB(S)	Plasmid		98.91	100.0	643/643	contig00017	10065	9423	FN432031
		IncFII(S)	Plasmid		100.0	100.0	262/262	contig00017	54057	54318	CP000858
		aac(6')-Iaa	Resistance	gentamicin	96.35	100.0	438/438	contig00001	384341	384778	NC_003197
	IN_SeE_AU_159	ST11 (senterica)	MLST
		IncFIB(S)	Plasmid		98.91	100.0	643/643	contig00013	10065	9423	FN432031
		IncFII(S)	Plasmid		100.0	100.0	262/262	contig00013	54057	54318	CP000858
		aac(6')-Iaa	Resistance	gentamicin	96.35	100.0	438/438	contig00001	734278	733841	NC_003197
	IN_SeE_AU_160	ST11 (senterica)	MLST
		IncFIB(S)	Plasmid		98.91	100.0	643/643	contig00016	46180	46822	FN432031
		IncFII(S)	Plasmid		100.0	100.0	262/262	contig00016	2188	1927	CP000858
		aac(6')-Iaa	Resistance	gentamicin	96.35	100.0	438/438	contig00001	292192	292629	NC_003197
	IN_SeE_AU_161	ST11 (senterica)	MLST
		IncFIB(S)	Plasmid		98.91	100.0	643/643	contig00014	46180	46822	FN432031
		IncFII(S)	Plasmid		100.0	100.0	262/262	contig00014	2188	1927	CP000858
		aac(6')-Iaa	Resistance	gentamicin	96.35	100.0	438/438	contig00001	734278	733841	NC_003197
	IN_SeE_AU_162	ST11 (senterica)	MLST
		IncFIB(S)	Plasmid		98.91	100.0	643/643	contig00014	10065	9423	FN432031
		IncFII(S)	Plasmid		100.0	100.0	262/262	contig00014	54057	54318	CP000858
		aac(6')-Iaa	Resistance	gentamicin	96.35	100.0	438/438	contig00001	734278	733841	NC_003197
	IN_SeE_AU_163	ST11 (senterica)	MLST
		None	Plasmid
		aac(6')-Iaa	Resistance	gentamicin	96.35	100.0	438/438	contig00001	408119	407682	NC_003197
	IN_SeE_ES_071	ST11 (senterica)	MLST
		IncFIB(S)	Plasmid		98.91	100.0	643/643	contig00024	1877	2519	FN432031
		IncFII(S)	Plasmid		100.0	100.0	262/262	contig00016	42370	42631	CP000858
		IncX1	Plasmid		98.66	100.0	374/374	contig00019	14538	14911	EU370913
		aac(6')-Iaa	Resistance	gentamicin	96.35	100.0	438/438	contig00001	815222	815659	NC_003197
		blaTEM-1B	Resistance	ampicillin	100.0	100.0	861/861	contig00023	3943	4803	JF910132
	IN_SeE_ES_072	ST11 (senterica)	MLST
		IncFIB(S)	Plasmid		98.91	100.0	643/643	contig00023	2354	1712	FN432031
		IncFII(S)	Plasmid		100.0	100.0	262/262	contig00028	2188	1927	CP000858
		IncX1	Plasmid		94.92	100.0	374/374	contig00020	7510	7137	EU370913
		aac(6')-Iaa	Resistance	gentamicin	96.35	100.0	438/438	contig00001	284095	283658	NC_003197
		aadA1	Resistance	streptomycin	100.0	100.0	792/792	contig00020	44889	45680	JX185132
		dfrA1	Resistance	trimethoprim	100.0	100.0	474/474	contig00020	44323	44796	JQ690541
		sul1	Resistance	sulfisoxazole	100.0	100.0	840/840	contig00020	46185	47024	U12338
		tet(A)	Resistance	tetracycline	100.0	100.0	1200/1200	contig00020	1734	2933	AJ517790
	IN_SeE_ES_075	ST11 (senterica)	MLST
		IncFIB(S)	Plasmid		98.91	100.0	643/643	contig00016	46140	46782	FN432031
		IncFII(S)	Plasmid		100.0	100.0	262/262	contig00016	2148	1887	CP000858
		aac(6')-Iaa	Resistance	gentamicin	96.35	100.0	438/438	contig00001	269164	268727	NC_003197
	IN_SeE_FI_001	ST11 (senterica)	MLST
		IncFIB(S)	Plasmid		98.91	100.0	643/643	contig00013	10358	9716	FN432031
		IncFII(S)	Plasmid		100.0	100.0	262/262	contig00013	54350	54611	CP000858
		aac(6')-Iaa	Resistance	gentamicin	96.35	100.0	438/438	contig00001	734236	733799	NC_003197
	IN_SeE_FI_002	ST11 (senterica)	MLST
		ColpVC	Plasmid		98.96	100.0	193/193	contig00022	680	872	JX133088
		ColpVC	Plasmid		98.96	100.0	193/193	contig00022	3770	3578	JX133088
		IncFIB(S)	Plasmid		98.91	100.0	643/643	contig00017	46180	46822	FN432031
		IncFII(S)	Plasmid		100.0	100.0	262/262	contig00017	2188	1927	CP000858
		aac(6')-Iaa	Resistance	gentamicin	96.35	100.0	438/438	contig00001	520573	521010	NC_003197
	IN_SeE_FI_003	ST11 (senterica)	MLST
		IncFIB(S)	Plasmid		98.91	100.0	643/643	contig00015	10358	9716	FN432031
		IncFII(S)	Plasmid		100.0	100.0	262/262	contig00015	54350	54611	CP000858
		IncX1	Plasmid		98.4	100.0	374/374	contig00016	36752	36379	EU370913
		aac(6')-Iaa	Resistance	gentamicin	96.35	100.0	438/438	contig00001	734278	733841	NC_003197
	IN_SeE_FI_004	ST11 (senterica)	MLST
		IncFIB(S)	Plasmid		98.91	100.0	643/643	contig00014	10358	9716	FN432031
		IncFII(S)	Plasmid		100.0	100.0	262/262	contig00014	54350	54611	CP000858
		IncX1	Plasmid		96.79	100.0	374/374	contig00018	2172	2545	EU370913
		aac(6')-Iaa	Resistance	gentamicin	96.35	100.0	438/438	contig00001	734553	734116	NC_003197
	IN_SeE_FI_005	ST11 (senterica)	MLST
		IncFIB(S)	Plasmid		98.91	100.0	643/643	contig00016	10358	9716	FN432031
		IncFII(S)	Plasmid		100.0	100.0	262/262	contig00016	54350	54611	CP000858
		aac(6')-Iaa	Resistance	gentamicin	96.35	100.0	438/438	contig00001	734279	733842	NC_003197
	IN_SeE_FI_006	ST11 (senterica)	MLST
		IncFIB(S)	Plasmid		98.91	100.0	643/643	contig00019	10358	9716	FN432031
		IncFII(S)	Plasmid		100.0	100.0	262/262	contig00019	54350	54611	CP000858
		aac(6')-Iaa	Resistance	gentamicin	96.35	100.0	438/438	contig00001	539825	540262	NC_003197
	IN_SeE_FI_007	ST11 (senterica)	MLST
		IncFIB(S)	Plasmid		98.91	100.0	643/643	contig00013	46140	46782	FN432031
		IncFII(S)	Plasmid		100.0	100.0	262/262	contig00013	2148	1887	CP000858
		aac(6')-Iaa	Resistance	gentamicin	96.35	100.0	438/438	contig00001	815221	815658	NC_003197
	IN_SeE_FI_008	ST11 (senterica)	MLST
		IncFIB(S)	Plasmid		98.91	100.0	643/643	contig00019	9228	8586	FN432031
		IncFII(S)	Plasmid		100.0	100.0	262/262	contig00019	53220	53481	CP000858
		aac(6')-Iaa	Resistance	gentamicin	96.35	100.0	438/438	contig00001	408092	407655	NC_003197
	IN_SeE_FI_009	ST11 (senterica)	MLST
		IncFIB(S)	Plasmid		98.91	100.0	643/643	contig00014	46180	46822	FN432031
		IncFII(S)	Plasmid		100.0	100.0	262/262	contig00014	2188	1927	CP000858
		aac(6')-Iaa	Resistance	gentamicin	96.12	100.0	438/438	contig00001	735118	734681	NC_003197
	IN_SeE_FI_010	ST11 (senterica)	MLST
		IncFIB(S)	Plasmid		98.91	100.0	643/643	contig00022	10358	9716	FN432031
		IncFII(S)	Plasmid		100.0	100.0	262/262	contig00022	54350	54611	CP000858
		aac(6')-Iaa	Resistance	gentamicin	96.12	100.0	438/438	contig00002	481581	482018	NC_003197
	IN_SeE_FI_011	ST11 (senterica)	MLST
		ColpVC	Plasmid		98.96	100.0	193/193	contig00028	1544	1352	JX133088
		IncFIB(S)	Plasmid		98.91	100.0	643/643	contig00018	10358	9716	FN432031
		IncFII(S)	Plasmid		100.0	100.0	262/262	contig00018	54350	54611	CP000858
		aac(6')-Iaa	Resistance	gentamicin	96.35	100.0	438/438	contig00001	291703	291266	NC_003197
	IN_SeE_FI_012	ST11 (senterica)	MLST
		IncFIB(S)	Plasmid		98.91	100.0	643/643	contig00015	10358	9716	FN432031
		IncFII(S)	Plasmid		100.0	100.0	262/262	contig00015	54350	54611	CP000858
		aac(6')-Iaa	Resistance	gentamicin	96.35	100.0	438/438	contig00001	539552	539989	NC_003197
	IN_SeE_FI_013	ST11 (senterica)	MLST
		IncFIB(S)	Plasmid		98.91	100.0	643/643	contig00017	10358	9716	FN432031
		IncFII(S)	Plasmid		100.0	100.0	262/262	contig00017	54350	54611	CP000858
		aac(6')-Iaa	Resistance	gentamicin	96.35	100.0	438/438	contig00001	734279	733842	NC_003197
	IN_SeE_FI_014	ST11 (senterica)	MLST
		IncFIB(S)	Plasmid		98.91	100.0	643/643	contig00013	9136	8494	FN432031
		IncFII(S)	Plasmid		100.0	100.0	262/262	contig00013	53128	53389	CP000858
		aac(6')-Iaa	Resistance	gentamicin	96.35	100.0	438/438	contig00001	734277	733840	NC_003197
	IN_SeE_FI_015	ST11 (senterica)	MLST
		IncFIB(S)	Plasmid		98.91	100.0	643/643	contig00016	46180	46822	FN432031
		IncFII(S)	Plasmid		100.0	100.0	262/262	contig00016	2188	1927	CP000858
		IncX1	Plasmid		95.76	100.0	377/377	contig00017	30674	31050	JN935898
		aac(6')-Iaa	Resistance	gentamicin	96.35	100.0	438/438	contig00001	510875	510438	NC_003197
		tet(A)	Resistance	tetracycline	99.92	97.8	1247/1275	contig00021	1107	2353	AF534183
	IN_SeE_FI_016	ST11 (senterica)	MLST
		None	Plasmid
		aac(6')-Iaa	Resistance	gentamicin	96.35	100.0	438/438	contig00001	815223	815660	NC_003197
	IN_SeE_FI_017	ST11 (senterica)	MLST
		IncFIB(S)	Plasmid		98.91	100.0	643/643	contig00014	46180	46822	FN432031
		IncFII(S)	Plasmid		100.0	100.0	262/262	contig00014	2188	1927	CP000858
		IncN	Plasmid		100.0	100.0	514/514	contig00015	1009	496	AY046276
		aac(6')-Iaa	Resistance	gentamicin	96.35	100.0	438/438	contig00001	734061	733624	NC_003197
		aph(6)-Id	Resistance	kanamycin	100.0	100.0	837/837	contig00015	19639	18803	M28829
		blaTEM-1B	Resistance	ampicillin	99.77	100.0	861/861	contig00015	27117	26257	JF910132
		strA	Resistance	streptomycin	99.88	100.0	804/804	contig00015	20442	19639	M96392
		tet(A)	Resistance	tetracycline	100.0	100.0	1200/1200	contig00015	25328	24129	AJ517790
	IN_SeE_FI_018	ST11 (senterica)	MLST
		IncFIB(S)	Plasmid		98.91	100.0	643/643	contig00014	46140	46782	FN432031
		IncFII(S)	Plasmid		100.0	100.0	262/262	contig00014	2148	1887	CP000858
		IncN	Plasmid		100.0	100.0	514/514	contig00017	1261	748	AY046276
		aac(6')-Iaa	Resistance	gentamicin	96.35	100.0	438/438	contig00001	815222	815659	NC_003197
		aph(6)-Id	Resistance	kanamycin	100.0	100.0	837/837	contig00017	19891	19055	M28829
		strA	Resistance	streptomycin	99.88	100.0	804/804	contig00017	20694	19891	M96392
		tet(A)	Resistance	tetracycline	100.0	100.0	1200/1200	contig00017	25580	24381	AJ517790
	IN_SeE_FI_019	ST11 (senterica)	MLST
		IncFIB(S)	Plasmid		98.91	100.0	643/643	contig00017	10358	9716	FN432031
		IncFII(S)	Plasmid		100.0	100.0	262/262	contig00017	54350	54611	CP000858
		aac(6')-Iaa	Resistance	gentamicin	96.35	100.0	438/438	contig00001	487978	488415	NC_003197
	IN_SeE_FI_020	ST11 (senterica)	MLST
		IncFIB(S)	Plasmid		98.91	100.0	643/643	contig00014	10358	9716	FN432031
		IncFII(S)	Plasmid		100.0	100.0	262/262	contig00014	54350	54611	CP000858
		aac(6')-Iaa	Resistance	gentamicin	96.12	100.0	438/438	contig00001	734278	733841	NC_003197
	IN_SeE_FI_021	ST11 (senterica)	MLST
		None	Plasmid
		aac(6')-Iaa	Resistance	gentamicin	96.35	100.0	438/438	contig00001	487977	488414	NC_003197
	IN_SeE_FI_022	ST11 (senterica)	MLST
		IncFIB(S)	Plasmid		98.91	100.0	643/643	contig00016	10358	9716	FN432031
		IncFII(S)	Plasmid		100.0	100.0	262/262	contig00016	54350	54611	CP000858
		aac(6')-Iaa	Resistance	gentamicin	96.35	100.0	438/438	contig00001	481513	481950	NC_003197
	IN_SeE_FI_023	ST11 (senterica)	MLST
		IncFIB(S)	Plasmid		98.91	100.0	643/643	contig00018	10358	9716	FN432031
		IncFII(S)	Plasmid		100.0	100.0	262/262	contig00018	54350	54611	CP000858
		IncI1	Plasmid		100.0	100.0	142/142	contig00015	68815	68674	AP005147
		aac(6')-Iaa	Resistance	gentamicin	96.35	100.0	438/438	contig00001	415670	415233	NC_003197
	IN_SeE_FI_024	ST11 (senterica)	MLST
		IncFIB(S)	Plasmid		98.91	100.0	643/643	contig00023	46140	46782	FN432031
		IncFII(S)	Plasmid		100.0	100.0	262/262	contig00023	2148	1887	CP000858
		IncI2	Plasmid		98.1	100.0	316/316	contig00025	6483	6168	AP002527
		aac(6')-Iaa	Resistance	gentamicin	96.12	100.0	438/438	contig00001	538025	538462	NC_003197
	IN_SeE_FI_025	ST11 (senterica)	MLST
		IncFIB(S)	Plasmid		98.91	100.0	643/643	contig00014	46180	46822	FN432031
		IncFII(S)	Plasmid		100.0	100.0	262/262	contig00014	2188	1927	CP000858
		aac(6')-Iaa	Resistance	gentamicin	96.12	100.0	438/438	contig00001	815223	815660	NC_003197
	IN_SeE_FI_026	ST11 (senterica)	MLST
		IncFIB(S)	Plasmid		98.91	100.0	643/643	contig00016	10358	9716	FN432031
		IncFII(S)	Plasmid		100.0	100.0	262/262	contig00016	54350	54611	CP000858
		aac(6')-Iaa	Resistance	gentamicin	96.12	100.0	438/438	contig00001	734278	733841	NC_003197
	IN_SeE_FI_027	ST11 (senterica)	MLST
		IncFIB(S)	Plasmid		98.91	100.0	643/643	contig00014	46180	46822	FN432031
		IncFII(S)	Plasmid		100.0	100.0	262/262	contig00014	2188	1927	CP000858
		aac(6')-Iaa	Resistance	gentamicin	96.35	100.0	438/438	contig00001	774624	775061	NC_003197
	IN_SeE_FI_028	ST3233 (senterica)	MLST
		IncFIB(S)	Plasmid		98.91	100.0	643/643	contig00015	46180	46822	FN432031
		IncFII(S)	Plasmid		100.0	100.0	262/262	contig00015	2188	1927	CP000858
		aac(6')-Iaa	Resistance	gentamicin	96.35	100.0	438/438	contig00001	733965	733528	NC_003197
	IN_SeE_FI_029	ST11 (senterica)	MLST
		IncFIB(S)	Plasmid		98.91	100.0	643/643	contig00017	46180	46822	FN432031
		IncFII(S)	Plasmid		100.0	100.0	262/262	contig00017	2188	1927	CP000858
		aac(6')-Iaa	Resistance	gentamicin	96.35	100.0	438/438	contig00001	774497	774934	NC_003197
	IN_SeE_FI_030	ST11 (senterica)	MLST
		IncFIB(S)	Plasmid		98.91	100.0	643/643	contig00016	46180	46822	FN432031
		IncFII(S)	Plasmid		100.0	100.0	262/262	contig00016	2188	1927	CP000858
		aac(6')-Iaa	Resistance	gentamicin	96.35	100.0	438/438	contig00001	733963	733526	NC_003197
	IN_SeE_FI_031	ST11 (senterica)	MLST
		IncFIB(S)	Plasmid		98.91	100.0	643/643	contig00016	9228	8586	FN432031
		IncFII(S)	Plasmid		100.0	100.0	262/262	contig00016	53220	53481	CP000858
		aac(6')-Iaa	Resistance	gentamicin	96.35	100.0	438/438	contig00001	733965	733528	NC_003197
	IN_SeE_FI_032	ST11 (senterica)	MLST
		IncFIB(S)	Plasmid		98.91	100.0	643/643	contig00015	10358	9716	FN432031
		IncFII(S)	Plasmid		100.0	100.0	262/262	contig00015	54350	54611	CP000858
		aac(6')-Iaa	Resistance	gentamicin	96.35	100.0	438/438	contig00001	815223	815660	NC_003197
	IN_SeE_FI_033	ST11 (senterica)	MLST
		IncFIB(S)	Plasmid		98.91	100.0	643/643	contig00014	10358	9716	FN432031
		IncFII(S)	Plasmid		100.0	100.0	262/262	contig00014	54350	54611	CP000858
		aac(6')-Iaa	Resistance	gentamicin	96.35	100.0	438/438	contig00001	734279	733842	NC_003197
	IN_SeE_FI_034	ST11 (senterica)	MLST
		IncFIB(S)	Plasmid		98.91	100.0	643/643	contig00014	10358	9716	FN432031
		IncFII(S)	Plasmid		100.0	100.0	262/262	contig00014	54350	54611	CP000858
		aac(6')-Iaa	Resistance	gentamicin	96.35	100.0	438/438	contig00001	407738	407301	NC_003197
	IN_SeE_FI_035	ST11 (senterica)	MLST
		IncFIB(S)	Plasmid		98.91	100.0	643/643	contig00014	46140	46782	FN432031
		IncFII(S)	Plasmid		100.0	100.0	262/262	contig00014	2148	1887	CP000858
		aac(6')-Iaa	Resistance	gentamicin	96.35	100.0	438/438	contig00001	815223	815660	NC_003197
	IN_SeE_FI_036	ST11 (senterica)	MLST
		IncFIB(S)	Plasmid		98.91	100.0	643/643	contig00014	46180	46822	FN432031
		IncFII(S)	Plasmid		100.0	100.0	262/262	contig00014	2188	1927	CP000858
		aac(6')-Iaa	Resistance	gentamicin	96.35	100.0	438/438	contig00001	815223	815660	NC_003197
	IN_SeE_FI_037	ST11 (senterica)	MLST
		IncFIB(S)	Plasmid		98.91	100.0	643/643	contig00015	10358	9716	FN432031
		IncFII(S)	Plasmid		100.0	100.0	262/262	contig00015	54350	54611	CP000858
		IncI1	Plasmid		100.0	100.0	142/142	contig00012	73379	73238	AP005147
		IncX4	Plasmid		100.0	100.0	374/374	contig00018	1116	1489	CP002895
		aac(6')-Iaa	Resistance	gentamicin	96.35	100.0	438/438	contig00001	734279	733842	NC_003197
	IN_SeE_FI_038	ST11 (senterica)	MLST
		IncFIB(S)	Plasmid		98.91	100.0	643/643	contig00017	46180	46822	FN432031
		IncFII(S)	Plasmid		100.0	100.0	262/262	contig00017	2188	1927	CP000858
		aac(6')-Iaa	Resistance	gentamicin	96.35	100.0	438/438	contig00001	408117	407680	NC_003197
	IN_SeE_FI_039	ST11 (senterica)	MLST
		IncFIB(S)	Plasmid		98.91	100.0	643/643	contig00015	46180	46822	FN432031
		IncFII(S)	Plasmid		100.0	100.0	262/262	contig00015	2188	1927	CP000858
		aac(6')-Iaa	Resistance	gentamicin	96.35	100.0	438/438	contig00001	734279	733842	NC_003197
	IN_SeE_FI_040	ST11 (senterica)	MLST
		IncFIB(S)	Plasmid		98.91	100.0	643/643	contig00014	10358	9716	FN432031
		IncFII(S)	Plasmid		100.0	100.0	262/262	contig00014	54350	54611	CP000858
		aac(6')-Iaa	Resistance	gentamicin	96.35	100.0	438/438	contig00001	734279	733842	NC_003197
	IN_SeE_FI_041	ST11 (senterica)	MLST
		IncFIB(S)	Plasmid		98.91	100.0	643/643	contig00013	10358	9716	FN432031
		IncFII(S)	Plasmid		100.0	100.0	262/262	contig00013	54350	54611	CP000858
		aac(6')-Iaa	Resistance	gentamicin	96.35	100.0	438/438	contig00001	815122	815559	NC_003197
	IN_SeE_FI_042	ST11 (senterica)	MLST
		ColpVC	Plasmid		98.96	100.0	193/193	contig00025	781	973	JX133088
		IncFIB(S)	Plasmid		98.91	100.0	643/643	contig00017	46180	46822	FN432031
		IncFII(S)	Plasmid		100.0	100.0	262/262	contig00017	2188	1927	CP000858
		IncX1	Plasmid		98.4	100.0	374/374	contig00018	5883	5510	EU370913
		aac(6')-Iaa	Resistance	gentamicin	96.35	100.0	438/438	contig00001	549304	549741	NC_003197
	IN_SeE_PT_043	ST11 (senterica)	MLST
		IncI1	Plasmid		99.3	100.0	142/142	contig00012	24686	24827	AP005147
		IncX1	Plasmid		98.66	100.0	374/374	contig00016	10942	10569	EU370913
		aac(6')-Iaa	Resistance	gentamicin	96.35	100.0	438/438	contig00001	408188	407751	NC_003197
		ant(3'')-Ia	Resistance	streptomycin	99.88	82.51	802/972	contig00012	32185	31384	X02340
		blaTEM-1B	Resistance	ampicillin	100.0	100.0	861/861	contig00016	3943	4803	JF910132
		tet(A)	Resistance	tetracycline	100.0	100.0	1200/1200	contig00012	35183	36382	AJ517790
	IN_SeE_PT_044	ST11 (senterica)	MLST
		IncFIB(S)	Plasmid		98.91	100.0	643/643	contig00013	54776	55418	FN432031
		IncFII(S)	Plasmid		100.0	100.0	262/262	contig00013	10784	10523	CP000858
		IncX1	Plasmid		98.94	100.0	377/377	contig00015	35879	36255	JN935898
		None	Resistance	Sensitive
	IN_SeE_PT_045	ST11 (senterica)	MLST
		IncFIB(S)	Plasmid		98.91	100.0	643/643	contig00016	46139	46781	FN432031
		IncFII(S)	Plasmid		100.0	100.0	262/262	contig00016	2148	1887	CP000858
		aac(6')-Iaa	Resistance	gentamicin	96.35	100.0	438/438	contig00001	481526	481963	NC_003197
	IN_SeE_PT_046	ST11 (senterica)	MLST
		Col156	Plasmid		98.03	98.7	152/154	contig00017	1791	1942	9781
		IncFIB(S)	Plasmid		98.91	100.0	643/643	contig00014	10358	9716	FN432031
		IncFII(S)	Plasmid		100.0	100.0	262/262	contig00014	54350	54611	CP000858
		aac(6')-Iaa	Resistance	gentamicin	96.35	100.0	438/438	contig00001	734282	733845	NC_003197
	IN_SeE_PT_047	ST11 (senterica)	MLST
		IncFIB(S)	Plasmid		98.91	100.0	643/643	contig00020	46140	46782	FN432031
		IncFII(S)	Plasmid		100.0	100.0	262/262	contig00020	2148	1887	CP000858
		aac(6')-Iaa	Resistance	gentamicin	96.35	100.0	438/438	contig00002	464514	464951	NC_003197
	IN_SeE_PT_048	ST11 (senterica)	MLST
		IncFIB(S)	Plasmid		98.91	100.0	643/643	contig00017	46140	46782	FN432031
		IncFII(S)	Plasmid		100.0	100.0	262/262	contig00017	2148	1887	CP000858
		aac(6')-Iaa	Resistance	gentamicin	96.35	100.0	438/438	contig00001	505247	504810	NC_003197
	IN_SeE_PT_049	ST11 (senterica)	MLST
		IncFIB(S)	Plasmid		98.91	100.0	643/643	contig00021	46140	46782	FN432031
		IncFII(S)	Plasmid		100.0	100.0	262/262	contig00021	2148	1887	CP000858
		aac(6')-Iaa	Resistance	gentamicin	96.35	100.0	438/438	contig00002	86148	85711	NC_003197
	IN_SeE_PT_050	ST11 (senterica)	MLST
		IncFIB(S)	Plasmid		98.91	100.0	643/643	contig00016	46140	46782	FN432031
		IncFII(S)	Plasmid		100.0	100.0	262/262	contig00016	2148	1887	CP000858
		aac(6')-Iaa	Resistance	gentamicin	96.35	100.0	438/438	contig00001	14097	14534	NC_003197
	IN_SeE_PT_051	ST11 (senterica)	MLST
		IncFIB(S)	Plasmid		98.91	100.0	643/643	contig00020	10358	9716	FN432031
		IncFII(S)	Plasmid		100.0	100.0	262/262	contig00020	54350	54611	CP000858
		aac(6')-Iaa	Resistance	gentamicin	96.35	100.0	438/438	contig00006	194150	194587	NC_003197
	IN_SeE_PT_052	ST11 (senterica)	MLST
		IncFIB(S)	Plasmid		98.91	100.0	643/643	contig00014	46180	46822	FN432031
		IncFII(S)	Plasmid		100.0	100.0	262/262	contig00014	2188	1927	CP000858
		aac(6')-Iaa	Resistance	gentamicin	96.35	100.0	438/438	contig00001	815224	815661	NC_003197
	IN_SeE_PT_053	ST11 (senterica)	MLST
		IncFIB(S)	Plasmid		98.91	100.0	643/643	contig00014	10358	9716	FN432031
		IncFII(S)	Plasmid		100.0	100.0	262/262	contig00014	54350	54611	CP000858
		IncI1	Plasmid		100.0	100.0	142/142	contig00017	19730	19589	AP005147
		IncQ1	Plasmid		100.0	66.46	529/796	contig00017	649	121	M28829.1
		aac(6')-Iaa	Resistance	gentamicin	96.35	100.0	438/438	contig00001	734278	733841	NC_003197
		aadA1	Resistance	streptomycin	100.0	100.0	792/792	contig00017	6316	7107	JX185132
		aph(3'')-Ib	Resistance	streptomycin	99.88	100.0	804/804	contig00017	2864	3667	AF321551
		aph(6)-Id	Resistance	kanamycin	100.0	100.0	837/837	contig00017	3667	4503	M28829
		blaTEM-1B	Resistance	ampicillin	100.0	100.0	861/861	contig00023	649	1509	JF910132
		dfrA1	Resistance	trimethoprim	100.0	100.0	474/474	contig00017	5750	6223	JQ690541
		sul1	Resistance	sulfisoxazole	100.0	100.0	840/840	contig00017	7612	8451	U12338
		sul2	Resistance	sulfisoxazole	100.0	100.0	816/816	contig00017	1988	2803	FN995456
	IN_SeE_PT_054	ST11 (senterica)	MLST
		IncFIB(S)	Plasmid		99.07	100.0	643/643	contig00024	48090	48732	FN432031
		IncFII(S)	Plasmid		100.0	100.0	262/262	contig00024	4098	3837	CP000858
		aac(6')-Iaa	Resistance	gentamicin	96.35	100.0	438/438	contig00004	360444	360881	NC_003197
	IN_SeE_PT_055	ST11 (senterica)	MLST
		IncFIB(S)	Plasmid		98.91	100.0	643/643	contig00016	46139	46781	FN432031
		IncFII(S)	Plasmid		100.0	100.0	262/262	contig00016	2148	1887	CP000858
		aac(6')-Iaa	Resistance	gentamicin	96.35	100.0	438/438	contig00001	568843	569280	NC_003197
	IN_SeE_PT_056	ST11 (senterica)	MLST
		IncFIB(S)	Plasmid		98.91	100.0	643/643	contig00014	46180	46822	FN432031
		IncFII(S)	Plasmid		100.0	100.0	262/262	contig00014	2188	1927	CP000858
		aac(6')-Iaa	Resistance	gentamicin	96.35	100.0	438/438	contig00001	815222	815659	NC_003197
	IN_SeE_PT_057	ST11 (senterica)	MLST
		IncFIB(S)	Plasmid		98.91	100.0	643/643	contig00017	46140	46782	FN432031
		IncFII(S)	Plasmid		100.0	100.0	262/262	contig00017	2148	1887	CP000858
		aac(6')-Iaa	Resistance	gentamicin	96.35	100.0	438/438	contig00001	647131	647568	NC_003197
	IN_SeE_PT_058	ST11 (senterica)	MLST
		IncFIB(S)	Plasmid		98.91	100.0	643/643	contig00013	10358	9716	FN432031
		IncFII(S)	Plasmid		100.0	100.0	262/262	contig00013	54350	54611	CP000858
		aac(6')-Iaa	Resistance	gentamicin	96.35	100.0	438/438	contig00001	734279	733842	NC_003197
	IN_SeE_PT_059	ST11 (senterica)	MLST
		IncFIB(S)	Plasmid		98.91	100.0	643/643	contig00017	46140	46782	FN432031
		IncFII(S)	Plasmid		100.0	100.0	262/262	contig00017	2148	1887	CP000858
		aac(6')-Iaa	Resistance	gentamicin	96.35	100.0	438/438	contig00001	549476	549913	NC_003197
	IN_SeE_PT_060	ST5280 (senterica)	MLST
		IncFIB(S)	Plasmid		98.91	100.0	643/643	contig00018	10358	9716	FN432031
		IncFII(S)	Plasmid		100.0	100.0	262/262	contig00018	54350	54611	CP000858
		aac(6')-Iaa	Resistance	gentamicin	96.35	100.0	438/438	contig00001	813585	814022	NC_003197
	IN_SeE_PT_061	ST11 (senterica)	MLST
		IncFIB(S)	Plasmid		98.91	100.0	643/643	contig00018	46180	46822	FN432031
		IncFII(S)	Plasmid		100.0	100.0	262/262	contig00018	2188	1927	CP000858
		aac(6')-Iaa	Resistance	gentamicin	96.35	100.0	438/438	contig00001	139839	139402	NC_003197
	IN_SeE_PT_062	ST11 (senterica)	MLST
		IncFIB(S)	Plasmid		98.91	100.0	643/643	contig00016	10358	9716	FN432031
		IncFII(S)	Plasmid		100.0	100.0	262/262	contig00016	54350	54611	CP000858
		aac(6')-Iaa	Resistance	gentamicin	96.35	100.0	438/438	contig00001	734274	733837	NC_003197
	IN_SeE_PT_063	ST11 (senterica)	MLST
		IncFIB(S)	Plasmid		98.91	100.0	643/643	contig00013	46180	46822	FN432031
		IncFII(S)	Plasmid		100.0	100.0	262/262	contig00013	2188	1927	CP000858
		aac(6')-Iaa	Resistance	gentamicin	96.35	100.0	438/438	contig00001	815233	815670	NC_003197
	IN_SeE_PT_064	ST11 (senterica)	MLST
		IncFIB(S)	Plasmid		98.91	100.0	643/643	contig00021	46140	46782	FN432031
		IncFII(S)	Plasmid		100.0	100.0	262/262	contig00021	2148	1887	CP000858
		aac(6')-Iaa	Resistance	gentamicin	96.35	100.0	438/438	contig00001	422297	421860	NC_003197
	PHL_716	ST11 (senterica)	MLST
		IncFIB(S)	Plasmid		98.91	100.0	643/643	contig00017	9212	8570	FN432031
		IncFII(S)	Plasmid		100.0	100.0	262/262	contig00017	53204	53465	CP000858
		aac(6')-Iaa	Resistance	gentamicin	96.35	100.0	438/438	contig00001	734788	734351	NC_003197
	PHL_717	ST11 (senterica)	MLST
		IncFIB(S)	Plasmid		98.91	100.0	643/643	contig00015	49397	50039	FN432031
		IncFII(S)	Plasmid		100.0	100.0	262/262	contig00015	5405	5144	CP000858
		aac(6')-Iaa	Resistance	gentamicin	96.35	100.0	438/438	contig00001	733948	733511	NC_003197
	PHL_718	ST11 (senterica)	MLST
		IncFIB(S)	Plasmid		98.91	100.0	643/643	contig00015	9212	8570	FN432031
		IncFII(S)	Plasmid		100.0	100.0	262/262	contig00015	53204	53465	CP000858
		aac(6')-Iaa	Resistance	gentamicin	96.35	100.0	438/438	contig00001	774479	774916	NC_003197
	PHL_719	ST11 (senterica)	MLST
		IncFIB(S)	Plasmid		98.91	100.0	643/643	contig00014	49397	50039	FN432031
		IncFII(S)	Plasmid		100.0	100.0	262/262	contig00014	5405	5144	CP000858
		aac(6')-Iaa	Resistance	gentamicin	96.35	100.0	438/438	contig00001	774479	774916	NC_003197
	PHL_720	ST2811 (senterica)	MLST
		None	Plasmid
		None	Resistance	Sensitive
	PHL_721	ST11 (senterica)	MLST
		IncFIB(S)	Plasmid		98.91	100.0	643/643	contig00014	49397	50039	FN432031
		IncFII(S)	Plasmid		100.0	100.0	262/262	contig00014	5405	5144	CP000858
		aac(6')-Iaa	Resistance	gentamicin	96.35	100.0	438/438	contig00001	734788	734351	NC_003197
	PHL_722	ST11 (senterica)	MLST
		IncFIB(S)	Plasmid		98.91	100.0	643/643	contig00014	49397	50039	FN432031
		IncFII(S)	Plasmid		100.0	100.0	262/262	contig00014	5405	5144	CP000858
		aac(6')-Iaa	Resistance	gentamicin	96.35	100.0	438/438	contig00001	734788	734351	NC_003197
	PHL_723	ST11 (senterica)	MLST
		IncFIB(S)	Plasmid		98.91	100.0	643/643	contig00014	9212	8570	FN432031
		IncFII(S)	Plasmid		100.0	100.0	262/262	contig00014	53204	53465	CP000858
		aac(6')-Iaa	Resistance	gentamicin	96.35	100.0	438/438	contig00001	733948	733511	NC_003197
	PHL_724	ST11 (senterica)	MLST
		IncFIB(S)	Plasmid		98.91	100.0	643/643	contig00014	9212	8570	FN432031
		IncFII(S)	Plasmid		100.0	100.0	262/262	contig00014	53204	53465	CP000858
		aac(6')-Iaa	Resistance	gentamicin	96.35	100.0	438/438	contig00001	774479	774916	NC_003197
	PHL_725	ST11 (senterica)	MLST
		IncFIB(S)	Plasmid		98.91	100.0	643/643	contig00014	49397	50039	FN432031
		IncFII(S)	Plasmid		100.0	100.0	262/262	contig00014	5405	5144	CP000858
		aac(6')-Iaa	Resistance	gentamicin	96.35	100.0	438/438	contig00001	44584	44147	NC_003197
	PHL_726	ST11 (senterica)	MLST
		IncFIB(S)	Plasmid		98.91	100.0	643/643	contig00015	49397	50039	FN432031
		IncFII(S)	Plasmid		100.0	100.0	262/262	contig00015	5405	5144	CP000858
		aac(6')-Iaa	Resistance	gentamicin	96.35	100.0	438/438	contig00001	774479	774916	NC_003197
	PHL_727	ST11 (senterica)	MLST
		IncFIB(S)	Plasmid		98.91	100.0	643/643	contig00014	49397	50039	FN432031
		IncFII(S)	Plasmid		100.0	100.0	262/262	contig00014	5405	5144	CP000858
		aac(6')-Iaa	Resistance	gentamicin	96.35	100.0	438/438	contig00001	733948	733511	NC_003197
	PHL_728	ST42 (senterica)	MLST
		None	Plasmid
		aac(6')-Iaa	Resistance	gentamicin	98.63	100.0	438/438	contig00004	59711	59274	NC_003197
	PHL_729	ST11 (senterica)	MLST
		IncFIB(S)	Plasmid		98.91	100.0	643/643	contig00017	9212	8570	FN432031
		IncFII(S)	Plasmid		100.0	100.0	262/262	contig00017	53204	53465	CP000858
		aac(6')-Iaa	Resistance	gentamicin	96.35	100.0	438/438	contig00001	733948	733511	NC_003197
	PHL_730	ST1312 (senterica)	MLST
		IncI1	Plasmid		100.0	100.0	142/142	contig00014	69940	69799	AP005147
		aac(6')-Iaa	Resistance	gentamicin	99.32	100.0	438/438	contig00001	126564	126127	NC_003197
	PHL_731	ST1312 (senterica)	MLST
		IncI1	Plasmid		100.0	100.0	142/142	contig00016	69940	69799	AP005147
		aac(6')-Iaa	Resistance	gentamicin	99.32	100.0	438/438	contig00001	126564	126127	NC_003197
	PHL_732	ST1312 (senterica)	MLST
		IncI1	Plasmid		100.0	100.0	142/142	contig00013	70032	69891	AP005147
		aac(6')-Iaa	Resistance	gentamicin	99.32	100.0	438/438	contig00001	759783	760220	NC_003197
	PHL_733	ST1312 (senterica)	MLST
		IncI1	Plasmid		100.0	100.0	142/142	contig00015	71303	71162	AP005147
		aac(6')-Iaa	Resistance	gentamicin	99.32	100.0	438/438	contig00001	126584	126147	NC_003197
	PHL_734	ST1312 (senterica)	MLST
		IncI1	Plasmid		100.0	100.0	142/142	contig00013	17313	17454	AP005147
		aac(6')-Iaa	Resistance	gentamicin	99.32	100.0	438/438	contig00001	759783	760220	NC_003197
	PHL_735	ST1312 (senterica)	MLST
		IncI1	Plasmid		100.0	100.0	142/142	contig00014	21029	20888	AP005147
		aac(6')-Iaa	Resistance	gentamicin	99.32	100.0	438/438	contig00001	759783	760220	NC_003197
	PHL_736	ST1312 (senterica)	MLST
		IncI1	Plasmid		100.0	100.0	142/142	contig00013	70893	70752	AP005147
		aac(6')-Iaa	Resistance	gentamicin	99.32	100.0	438/438	contig00001	126584	126147	NC_003197
	PHL_738	ST1312 (senterica)	MLST
		IncI1	Plasmid		100.0	100.0	142/142	contig00014	15991	16132	AP005147
		aac(6')-Iaa	Resistance	gentamicin	99.32	100.0	438/438	contig00001	126584	126147	NC_003197
	SRR10032594	ST11 (senterica)	MLST
		IncFIB(S)	Plasmid		98.91	100.0	643/643	contig00023	9172	8530	FN432031
		IncFII(S)	Plasmid		100.0	100.0	262/262	contig00023	53164	53425	CP000858
		aac(6')-Iaa	Resistance	gentamicin	96.35	100.0	438/438	contig00001	162898	162461	NC_003197
	SRR1055749	ST42 (senterica)	MLST
		None	Plasmid
		aac(6')-Iaa	Resistance	gentamicin	98.63	100.0	438/438	contig00001	59747	59310	NC_003197
	SRR1060731	ST2811 (senterica)	MLST
		None	Plasmid
		None	Resistance	Sensitive
	SRR1068283	ST42 (senterica)	MLST
		None	Plasmid
		aac(6')-Iaa	Resistance	gentamicin	98.4	100.0	438/438	contig00002	247774	247337	NC_003197
	SRR10968216	ST11 (senterica)	MLST
		IncFIB(S)	Plasmid		98.91	100.0	643/643	NODE_23_length_57205_cov_66.325760_pilon	9172	8530	FN432031
		IncFII(S)	Plasmid		100.0	100.0	262/262	NODE_23_length_57205_cov_66.325760_pilon	53164	53425	CP000858
		aac(6')-Iaa	Resistance	gentamicin	96.35	100.0	438/438	NODE_1_length_650504_cov_34.453569_pilon	162898	162461	NC_003197
	SRR1164594	ST42 (senterica)	MLST
		None	Plasmid
		aac(6')-Iaa	Resistance	gentamicin	98.63	100.0	438/438	contig00002	311487	311924	NC_003197
	SRR12200479	ST2811 (senterica)	MLST
		None	Plasmid
		None	Resistance	Sensitive
	SRR1263448	ST1499 (senterica)	MLST
		IncI1	Plasmid		100.0	100.0	142/142	contig00012	17819	17960	AP005147
		aac(6')-Iaa	Resistance	gentamicin	97.72	100.0	438/438	contig00001	145630	145193	NC_003197
	SRR1346250	ST1499 (senterica)	MLST
		None	Plasmid
		aac(6')-Iaa	Resistance	gentamicin	97.72	100.0	438/438	contig00001	263038	262601	NC_003197
	SRR1519461	ST2811 (senterica)	MLST
		IncFII(S)	Plasmid		95.4	99.62	261/262	contig00020	4022	3764	CP000858
		None	Resistance	Sensitive
	SRR1635078	ST42 (senterica)	MLST
		None	Plasmid
		aac(6')-Iaa	Resistance	gentamicin	98.63	100.0	438/438	contig00001	136762	136325	NC_003197
	SRR1645155	ST42 (senterica)	MLST
		None	Plasmid
		aac(6')-Iaa	Resistance	gentamicin	98.63	100.0	438/438	contig00003	38392	37955	NC_003197
	SRR1646399	ST2723 (senterica)	MLST
		IncFII(S)	Plasmid		97.72	100.38	263/262	contig00027	27711	27452	CP000858
		aac(6')-Iaa	Resistance	gentamicin	97.72	100.0	438/438	contig00001	656299	656736	NC_003197
	SRR17066247	ST2811 (senterica)	MLST
		IncFII(S)	Plasmid		99.62	100.0	262/262	contig00006	186812	187073	CP000858
		None	Resistance	Sensitive
	SRR1783167	ST1499 (senterica)	MLST
		None	Plasmid
		aac(6')-Iaa	Resistance	gentamicin	97.72	100.0	438/438	contig00001	569130	569567	NC_003197
	SRR1816834	ST42 (senterica)	MLST
		None	Plasmid
		aac(6')-Iaa	Resistance	gentamicin	98.63	100.0	438/438	contig00001	388816	389253	NC_003197
	SRR1840621	ST142 (senterica)	MLST
		IncI1	Plasmid		100.0	100.0	142/142	contig00042	12118	11977	AP005147
		IncX1	Plasmid		94.92	100.0	374/374	contig00031	2045	2418	EU370913
		aac(6')-Iaa	Resistance	gentamicin	97.72	100.0	438/438	contig00005	132219	132656	NC_003197
		blaSHV-2	Resistance	ampicillin, ceftriaxone	99.88	100.0	861/861	contig00050	74	934	GU064394
		blaTEM-1B	Resistance	ampicillin	100.0	100.0	861/861	contig00031	10625	9765	JF910132
		tet(A)	Resistance	tetracycline	100.0	100.0	1200/1200	contig00042	5415	6614	AJ517790
	SRR1958039	ST42 (senterica)	MLST
		None	Plasmid
		aac(6')-Iaa	Resistance	gentamicin	98.63	100.0	438/438	contig00004	59691	59254	NC_003197
	SRR1965334	ST142 (senterica)	MLST
		Col156	Plasmid		98.03	98.7	152/154	contig00036	2791	2640	9781
		IncI1	Plasmid		100.0	100.0	142/142	contig00017	64813	64672	AP005147
		aac(6')-Iaa	Resistance	gentamicin	97.72	100.0	438/438	contig00005	247992	248429	NC_003197
	SRR1965639	ST2345 (senterica)	MLST
		None	Plasmid
		aac(6')-Iaa	Resistance	gentamicin	97.72	100.0	438/438	contig00001	829904	830341	NC_003197
	SRR1965667	ST42 (senterica)	MLST
		None	Plasmid
		aac(6')-Iaa	Resistance	gentamicin	98.63	100.0	438/438	contig00002	38382	37945	NC_003197
	SRR1966201	ST42 (senterica)	MLST
		IncFIB(pB171)	Plasmid		93.79	100.16	644/643	contig00055	13170	13812	AB024946
		aac(6')-Iaa	Resistance	gentamicin	98.63	100.0	438/438	contig00004	62724	63161	NC_003197
	SRR1967442	ST2345 (senterica)	MLST
		None	Plasmid
		aac(6')-Iaa	Resistance	gentamicin	97.72	100.0	438/438	contig00001	590769	591206	NC_003197
	SRR1967649	ST42 (senterica)	MLST
		None	Plasmid
		aac(6')-Iaa	Resistance	gentamicin	98.63	100.0	438/438	contig00003	68887	68450	NC_003197
	SRR2029593	ST42 (senterica)	MLST
		None	Plasmid
		aac(6')-Iaa	Resistance	gentamicin	98.63	100.0	438/438	contig00002	310684	311121	NC_003197
	SRR2102466	ST150 (senterica)	MLST
		None	Plasmid
		aac(6')-Iaa	Resistance	gentamicin	99.32	100.0	438/438	contig00001	344578	345015	NC_003197
	SRR2127521	ST42 (senterica)	MLST
		None	Plasmid
		aac(6')-Iaa	Resistance	gentamicin	98.63	100.0	438/438	contig00001	302958	302521	NC_003197
	SRR2140696	ST42 (senterica)	MLST
		None	Plasmid
		aac(6')-Iaa	Resistance	gentamicin	98.63	100.0	438/438	contig00001	136808	136371	NC_003197
	SRR2533413	ST1499 (senterica)	MLST
		None	Plasmid
		aac(6')-Iaa	Resistance	gentamicin	97.72	100.0	438/438	contig00002	414750	415187	NC_003197
	SRR2981147	ST150 (senterica)	MLST
		None	Plasmid
		aac(6')-Iaa	Resistance	gentamicin	99.32	100.0	438/438	contig00001	347057	347494	NC_003197
	SRR3049093	ST- (senterica)	MLST
		None	Plasmid
		aac(6')-Iaa	Resistance	gentamicin	97.72	100.0	438/438	contig00006	106256	105819	NC_003197
	SRR3049817	ST1499 (senterica)	MLST
		None	Plasmid
		aac(6')-Iaa	Resistance	gentamicin	97.72	100.0	438/438	contig00001	145413	144976	NC_003197
	SRR3199696	ST150 (senterica)	MLST
		None	Plasmid
		aac(6')-Iaa	Resistance	gentamicin	99.32	100.0	438/438	contig00005	154006	153569	NC_003197
	SRR3321862	ST142 (senterica)	MLST
		IncFIB(S)	Plasmid		98.91	100.0	643/643	contig00017	80197	80839	FN432031
		IncFII(S)	Plasmid		97.72	100.38	263/262	contig00017	2128	1869	CP000858
		aac(6')-Iaa	Resistance	gentamicin	97.72	100.0	438/438	contig00001	145592	145155	NC_003197
	SRR3323051	ST142 (senterica)	MLST
		None	Plasmid
		aac(6')-Iaa	Resistance	gentamicin	97.72	100.0	438/438	contig00001	564333	564770	NC_003197
	SRR3606557	ST1499 (senterica)	MLST
		IncFII(S)	Plasmid		97.72	100.38	263/262	contig00018	2368	2109	CP000858
		aac(6')-Iaa	Resistance	gentamicin	97.72	100.0	438/438	contig00003	412347	412784	NC_003197
	SRR3665082	ST142 (senterica)	MLST
		IncI1	Plasmid		100.0	100.0	142/142	contig00024	12178	12037	AP005147
		IncX1	Plasmid		94.92	100.0	374/374	contig00019	26163	25790	EU370913
		aac(6')-Iaa	Resistance	gentamicin	97.72	100.0	438/438	contig00001	564390	564827	NC_003197
		blaSHV-2	Resistance	ampicillin, ceftriaxone	99.88	100.0	861/861	contig00029	3044	2184	GU064394
		blaTEM-1B	Resistance	ampicillin	100.0	100.0	861/861	contig00019	17583	18443	JF910132
		tet(A)	Resistance	tetracycline	100.0	100.0	1200/1200	contig00024	5475	6674	AJ517790
	SRR4293088	ST42 (senterica)	MLST
		None	Plasmid
		aac(6')-Iaa	Resistance	gentamicin	98.63	100.0	438/438	contig00006	173694	174131	NC_003197
	SRR6897837	ST11 (senterica)	MLST
		IncFIB(S)	Plasmid		98.91	100.0	643/643	contig00021	9168	8526	FN432031
		IncFII(S)	Plasmid		100.0	100.0	262/262	contig00021	53160	53421	CP000858
		aac(6')-Iaa	Resistance	gentamicin	96.35	100.0	438/438	contig00001	487227	487664	NC_003197
	SRR6898371	ST11 (senterica)	MLST
		IncFIB(S)	Plasmid		98.91	100.0	643/643	contig00019	9168	8526	FN432031
		IncFII(S)	Plasmid		100.0	100.0	262/262	contig00019	53160	53421	CP000858
		aac(6')-Iaa	Resistance	gentamicin	96.35	100.0	438/438	contig00001	162894	162457	NC_003197
	SRR6900459	ST11 (senterica)	MLST
		IncFIB(S)	Plasmid		98.91	100.0	643/643	contig00019	9168	8526	FN432031
		IncFII(S)	Plasmid		100.0	100.0	262/262	contig00019	53160	53421	CP000858
		aac(6')-Iaa	Resistance	gentamicin	96.35	100.0	438/438	contig00001	487603	488040	NC_003197
	SRR6900716	ST11 (senterica)	MLST
		IncFIB(S)	Plasmid		98.91	100.0	643/643	contig00025	16489	17131	FN432031
		IncFII(S)	Plasmid		100.0	100.0	262/262	contig00024	23222	23483	CP000858
		aac(6')-Iaa	Resistance	gentamicin	96.35	100.0	438/438	contig00001	487413	487850	NC_003197
	SRR6921932	ST11 (senterica)	MLST
		IncFIB(S)	Plasmid		98.91	100.0	643/643	contig00018	48030	48672	FN432031
		IncFII(S)	Plasmid		100.0	100.0	262/262	contig00018	4038	3777	CP000858
		aac(6')-Iaa	Resistance	gentamicin	96.35	100.0	438/438	contig00001	162599	162162	NC_003197
	SRR6940807	ST2811 (senterica)	MLST
		IncFII(S)	Plasmid		99.62	100.0	262/262	contig00025	2800	2539	CP000858
		None	Resistance	Sensitive
	SRR8137450	ST11 (senterica)	MLST
		IncFIB(S)	Plasmid		98.91	100.0	643/643	contig00023	48034	48676	FN432031
		IncFII(S)	Plasmid		100.0	100.0	262/262	contig00023	4042	3781	CP000858
		aac(6')-Iaa	Resistance	gentamicin	96.35	100.0	438/438	contig00001	487866	488303	NC_003197
	SRR965140	ST150 (senterica)	MLST
		None	Plasmid
		aac(6')-Iaa	Resistance	gentamicin	99.32	100.0	438/438	contig00001	405048	404611	NC_003197
	SRR9968555	ST11 (senterica)	MLST
		IncFIB(S)	Plasmid		98.91	100.0	643/643	contig00022	9172	8530	FN432031
		IncFII(S)	Plasmid		100.0	100.0	262/262	contig00022	53164	53425	CP000858
		aac(6')-Iaa	Resistance	gentamicin	96.35	100.0	438/438	contig00001	487607	488044	NC_003197

## Sheet: SM_TableS5
Table S5. Virulence-related genes presence and absence for all the genomes analysed. Blue, presence of the gene; grey, absence.
Serovar	Strain	Nº genes	avrA	cdtB	csgA	csgB	csgC	csgD	csgE	csgF	csgG	fimC	fimD	fimF	fimH	fimI	fyuA	gogB	grvA	invA	invB	invC	invE	invF	invG	invH	invI	invJ	irp1	irp2	lpfA	lpfB	lpfC	lpfD	lpfE	mgtB	mgtC	mig-14	misL	orgA	orgB	orgC	pefA	pefB	pefC	pefD	pipB	pipB2	prgH
Salmonella enterica subsp. enterica serovar Enteritidis	ERR2114797	107	1	0	1	1	1	1	1	1	1	1	1	1	1	1	0	0	0	1	1	1	1	1	1	1	1	1	0	0	1	1	1	1	1	1	1	1	1	1	1	1	0	1	1	1	1	1	1
Salmonella enterica subsp. enterica serovar Enteritidis	IN_SeE_AU_077	108	1	0	1	1	1	1	1	1	1	1	1	1	1	1	0	0	0	1	1	1	1	1	1	1	1	1	0	0	1	1	1	1	1	1	1	1	1	1	1	1	0	1	1	1	1	1	1
Salmonella enterica subsp. enterica serovar Enteritidis	IN_SeE_AU_078	108	1	0	1	1	1	1	1	1	1	1	1	1	1	1	0	0	0	1	1	1	1	1	1	1	1	1	0	0	1	1	1	1	1	1	1	1	1	1	1	1	0	1	1	1	1	1	1
Salmonella enterica subsp. enterica serovar Enteritidis	IN_SeE_AU_079	101	1	0	1	1	1	1	1	1	1	1	1	1	1	1	0	0	0	1	1	1	1	1	1	1	1	1	0	0	1	1	1	1	1	1	1	1	1	1	1	1	0	0	0	0	1	1	1
Salmonella enterica subsp. enterica serovar Enteritidis	IN_SeE_AU_080	108	1	0	1	1	1	1	1	1	1	1	1	1	1	1	0	0	0	1	1	1	1	1	1	1	1	1	0	0	1	1	1	1	1	1	1	1	1	1	1	1	0	1	1	1	1	1	1
Salmonella enterica subsp. enterica serovar Enteritidis	IN_SeE_AU_081	107	1	0	1	1	1	1	1	1	1	1	1	1	1	1	0	0	0	1	1	1	1	1	1	1	1	1	0	0	1	1	1	1	1	1	1	1	1	1	1	1	0	1	1	1	1	1	1
Salmonella enterica subsp. enterica serovar Enteritidis	IN_SeE_AU_082	108	1	0	1	1	1	1	1	1	1	1	1	1	1	1	0	0	0	1	1	1	1	1	1	1	1	1	0	0	1	1	1	1	1	1	1	1	1	1	1	1	0	1	1	1	1	1	1
Salmonella enterica subsp. enterica serovar Enteritidis	IN_SeE_AU_083	108	1	0	1	1	1	1	1	1	1	1	1	1	1	1	0	0	0	1	1	1	1	1	1	1	1	1	0	0	1	1	1	1	1	1	1	1	1	1	1	1	0	1	1	1	1	1	1
Salmonella enterica subsp. enterica serovar Enteritidis	IN_SeE_AU_084	103	1	0	1	1	1	1	1	1	1	1	1	1	1	1	0	0	0	1	1	1	1	1	1	1	1	1	0	0	1	1	1	1	1	1	1	1	1	1	1	1	0	1	1	1	1	1	1
Salmonella enterica subsp. enterica serovar Enteritidis	IN_SeE_AU_085	108	1	0	1	1	1	1	1	1	1	1	1	1	1	1	0	0	0	1	1	1	1	1	1	1	1	1	0	0	1	1	1	1	1	1	1	1	1	1	1	1	0	1	1	1	1	1	1
Salmonella enterica subsp. enterica serovar Enteritidis	IN_SeE_AU_086	108	1	0	1	1	1	1	1	1	1	1	1	1	1	1	0	0	0	1	1	1	1	1	1	1	1	1	0	0	1	1	1	1	1	1	1	1	1	1	1	1	0	1	1	1	1	1	1
Salmonella enterica subsp. enterica serovar Enteritidis	IN_SeE_AU_087	107	1	0	1	1	1	1	1	1	1	1	1	1	1	1	0	0	0	1	1	1	1	1	1	1	1	1	0	0	1	1	1	1	1	1	1	1	1	1	1	1	0	1	1	1	1	1	1
Salmonella enterica subsp. enterica serovar Enteritidis	IN_SeE_AU_088	108	1	0	1	1	1	1	1	1	1	1	1	1	1	1	0	0	0	1	1	1	1	1	1	1	1	1	0	0	1	1	1	1	1	1	1	1	1	1	1	1	0	1	1	1	1	1	1
Salmonella enterica subsp. enterica serovar Enteritidis	IN_SeE_AU_089	108	1	0	1	1	1	1	1	1	1	1	1	1	1	1	0	0	0	1	1	1	1	1	1	1	1	1	0	0	1	1	1	1	1	1	1	1	1	1	1	1	0	1	1	1	1	1	1
Salmonella enterica subsp. enterica serovar Enteritidis	IN_SeE_AU_090	107	1	0	1	1	1	1	1	1	1	1	1	1	1	1	0	0	0	1	1	1	1	1	1	1	1	1	0	0	1	1	1	1	1	1	1	1	1	1	1	1	0	1	1	1	1	1	1
Salmonella enterica subsp. enterica serovar Enteritidis	IN_SeE_AU_091	108	1	0	1	1	1	1	1	1	1	1	1	1	1	1	0	0	0	1	1	1	1	1	1	1	1	1	0	0	1	1	1	1	1	1	1	1	1	1	1	1	0	1	1	1	1	1	1
Salmonella enterica subsp. enterica serovar Enteritidis	IN_SeE_AU_092	107	1	0	1	1	1	1	1	1	1	1	1	1	1	1	0	0	0	1	1	1	1	1	1	1	1	1	0	0	1	1	1	1	1	1	1	1	1	1	1	1	0	1	1	1	1	1	1
Salmonella enterica subsp. enterica serovar Enteritidis	IN_SeE_AU_093	108	1	0	1	1	1	1	1	1	1	1	1	1	1	1	0	0	0	1	1	1	1	1	1	1	1	1	0	0	1	1	1	1	1	1	1	1	1	1	1	1	0	1	1	1	1	1	1
Salmonella enterica subsp. enterica serovar Enteritidis	IN_SeE_AU_094	108	1	0	1	1	1	1	1	1	1	1	1	1	1	1	0	0	0	1	1	1	1	1	1	1	1	1	0	0	1	1	1	1	1	1	1	1	1	1	1	1	0	1	1	1	1	1	1
Salmonella enterica subsp. enterica serovar Enteritidis	IN_SeE_AU_095	107	1	0	1	1	1	1	1	1	1	1	1	1	1	1	0	0	0	1	1	1	1	1	1	1	1	1	0	0	1	1	1	1	1	1	1	1	1	1	1	1	0	1	1	1	1	1	1
Salmonella enterica subsp. enterica serovar Enteritidis	IN_SeE_AU_096	108	1	0	1	1	1	1	1	1	1	1	1	1	1	1	0	0	0	1	1	1	1	1	1	1	1	1	0	0	1	1	1	1	1	1	1	1	1	1	1	1	0	1	1	1	1	1	1
Salmonella enterica subsp. enterica serovar Enteritidis	IN_SeE_AU_097	107	1	0	1	1	1	1	1	1	1	1	1	1	1	1	0	0	0	1	1	1	1	1	1	1	1	1	0	0	1	1	1	1	1	1	1	1	1	1	1	1	0	1	1	1	1	1	1
Salmonella enterica subsp. enterica serovar Enteritidis	IN_SeE_AU_098	108	1	0	1	1	1	1	1	1	1	1	1	1	1	1	0	0	0	1	1	1	1	1	1	1	1	1	0	0	1	1	1	1	1	1	1	1	1	1	1	1	0	1	1	1	1	1	1
Salmonella enterica subsp. enterica serovar Enteritidis	IN_SeE_AU_099	107	1	0	1	1	1	1	1	1	1	1	1	1	1	1	0	0	0	1	1	1	1	1	1	1	1	1	0	0	1	1	1	1	1	1	1	1	1	1	1	1	0	1	1	1	1	1	1
Salmonella enterica subsp. enterica serovar Enteritidis	IN_SeE_AU_100	107	1	0	1	1	1	1	1	1	1	1	1	1	1	1	0	0	0	1	1	1	1	1	1	1	1	1	0	0	1	1	1	1	1	1	1	1	1	1	1	1	0	1	1	1	1	1	1
Salmonella enterica subsp. enterica serovar Enteritidis	IN_SeE_AU_101	108	1	0	1	1	1	1	1	1	1	1	1	1	1	1	0	0	0	1	1	1	1	1	1	1	1	1	0	0	1	1	1	1	1	1	1	1	1	1	1	1	0	1	1	1	1	1	1
Salmonella enterica subsp. enterica serovar Enteritidis	IN_SeE_AU_102	100	1	0	1	1	1	1	1	1	1	1	1	1	1	1	0	0	0	1	1	1	1	1	1	1	1	1	0	0	1	1	1	1	1	1	1	1	1	1	1	1	0	0	0	0	1	1	1
Salmonella enterica subsp. enterica serovar Enteritidis	IN_SeE_AU_104	106	1	0	1	1	1	1	1	1	1	1	1	1	1	1	0	0	0	1	1	1	1	1	1	1	1	1	0	0	1	1	1	1	1	1	1	1	1	1	1	1	0	1	1	1	1	1	1
Salmonella enterica subsp. enterica serovar Enteritidis	IN_SeE_AU_105	107	1	0	1	1	1	1	1	1	1	1	1	1	1	1	0	0	0	1	1	1	1	1	1	1	1	1	0	0	1	1	1	1	1	1	1	1	1	1	1	1	0	1	1	1	1	1	1
Salmonella enterica subsp. enterica serovar Enteritidis	IN_SeE_AU_106	108	1	0	1	1	1	1	1	1	1	1	1	1	1	1	0	0	0	1	1	1	1	1	1	1	1	1	0	0	1	1	1	1	1	1	1	1	1	1	1	1	0	1	1	1	1	1	1
Salmonella enterica subsp. enterica serovar Enteritidis	IN_SeE_AU_107	108	1	0	1	1	1	1	1	1	1	1	1	1	1	1	0	0	0	1	1	1	1	1	1	1	1	1	0	0	1	1	1	1	1	1	1	1	1	1	1	1	0	1	1	1	1	1	1
Salmonella enterica subsp. enterica serovar Enteritidis	IN_SeE_AU_108	108	1	0	1	1	1	1	1	1	1	1	1	1	1	1	0	0	0	1	1	1	1	1	1	1	1	1	0	0	1	1	1	1	1	1	1	1	1	1	1	1	0	1	1	1	1	1	1
Salmonella enterica subsp. enterica serovar Enteritidis	IN_SeE_AU_109	107	1	0	1	1	1	1	1	1	1	1	1	1	1	1	0	0	0	1	1	1	1	1	1	1	1	1	0	0	1	1	1	1	1	1	1	1	1	1	1	1	0	1	1	1	1	1	1
Salmonella enterica subsp. enterica serovar Enteritidis	IN_SeE_AU_110	108	1	0	1	1	1	1	1	1	1	1	1	1	1	1	0	0	0	1	1	1	1	1	1	1	1	1	0	0	1	1	1	1	1	1	1	1	1	1	1	1	0	1	1	1	1	1	1
Salmonella enterica subsp. enterica serovar Enteritidis	IN_SeE_AU_111	101	1	0	1	1	1	1	1	1	1	1	1	1	1	1	0	0	0	1	1	1	1	1	1	1	1	1	0	0	1	1	1	1	1	1	1	1	1	1	1	1	0	0	0	0	1	1	1
Salmonella enterica subsp. enterica serovar Enteritidis	IN_SeE_AU_112	108	1	0	1	1	1	1	1	1	1	1	1	1	1	1	0	0	0	1	1	1	1	1	1	1	1	1	0	0	1	1	1	1	1	1	1	1	1	1	1	1	0	1	1	1	1	1	1
Salmonella enterica subsp. enterica serovar Enteritidis	IN_SeE_AU_113	107	1	0	1	1	1	1	1	1	1	1	1	1	1	1	0	0	0	1	1	1	1	1	1	1	1	1	0	0	1	1	1	1	1	1	1	1	1	1	1	1	0	1	1	1	1	1	1
Salmonella enterica subsp. enterica serovar Enteritidis	IN_SeE_AU_114	107	1	0	1	1	1	1	1	1	1	1	1	1	1	1	0	0	0	1	1	1	1	1	1	1	1	1	0	0	1	1	1	1	1	1	1	1	1	1	1	1	0	1	1	1	1	1	1
Salmonella enterica subsp. enterica serovar Enteritidis	IN_SeE_AU_115	107	1	0	1	1	1	1	1	1	1	1	1	1	1	1	0	0	0	1	1	1	1	1	1	1	1	1	0	0	1	1	1	1	1	1	1	1	1	1	1	1	0	1	1	1	1	1	1
Salmonella enterica subsp. enterica serovar Enteritidis	IN_SeE_AU_116	108	1	0	1	1	1	1	1	1	1	1	1	1	1	1	0	0	0	1	1	1	1	1	1	1	1	1	0	0	1	1	1	1	1	1	1	1	1	1	1	1	0	1	1	1	1	1	1
Salmonella enterica subsp. enterica serovar Enteritidis	IN_SeE_AU_117	108	1	0	1	1	1	1	1	1	1	1	1	1	1	1	0	0	0	1	1	1	1	1	1	1	1	1	0	0	1	1	1	1	1	1	1	1	1	1	1	1	0	1	1	1	1	1	1
Salmonella enterica subsp. enterica serovar Enteritidis	IN_SeE_AU_118	107	1	0	1	1	1	1	1	1	1	1	1	1	1	1	0	0	0	1	1	1	1	1	1	1	1	1	0	0	1	1	1	1	1	1	1	1	1	1	1	1	0	1	1	1	1	1	1
Salmonella enterica subsp. enterica serovar Enteritidis	IN_SeE_AU_119	108	1	0	1	1	1	1	1	1	1	1	1	1	1	1	0	0	0	1	1	1	1	1	1	1	1	1	0	0	1	1	1	1	1	1	1	1	1	1	1	1	0	1	1	1	1	1	1
Salmonella enterica subsp. enterica serovar Enteritidis	IN_SeE_AU_120	108	1	0	1	1	1	1	1	1	1	1	1	1	1	1	0	0	0	1	1	1	1	1	1	1	1	1	0	0	1	1	1	1	1	1	1	1	1	1	1	1	0	1	1	1	1	1	1
Salmonella enterica subsp. enterica serovar Enteritidis	IN_SeE_AU_121	107	1	0	1	1	1	1	1	1	1	1	1	1	1	1	0	0	0	1	1	1	1	1	1	1	1	1	0	0	1	1	1	1	1	1	1	1	1	1	1	1	0	1	1	1	1	1	1
Salmonella enterica subsp. enterica serovar Enteritidis	IN_SeE_AU_122	108	1	0	1	1	1	1	1	1	1	1	1	1	1	1	0	0	0	1	1	1	1	1	1	1	1	1	0	0	1	1	1	1	1	1	1	1	1	1	1	1	0	1	1	1	1	1	1
Salmonella enterica subsp. enterica serovar Enteritidis	IN_SeE_AU_124	108	1	0	1	1	1	1	1	1	1	1	1	1	1	1	0	0	0	1	1	1	1	1	1	1	1	1	0	0	1	1	1	1	1	1	1	1	1	1	1	1	0	1	1	1	1	1	1
Salmonella enterica subsp. enterica serovar Enteritidis	IN_SeE_AU_150	107	1	0	1	1	1	1	1	1	1	1	1	1	1	1	0	0	0	1	1	1	1	1	1	1	1	1	0	0	1	1	1	1	1	1	1	1	1	1	1	1	0	1	1	1	1	1	1
Salmonella enterica subsp. enterica serovar Enteritidis	IN_SeE_AU_151	107	1	0	1	1	1	1	1	1	1	1	1	1	1	1	0	0	0	1	1	1	1	1	1	1	1	1	0	0	1	1	1	1	1	1	1	1	1	1	1	1	0	1	1	1	1	1	1
Salmonella enterica subsp. enterica serovar Enteritidis	IN_SeE_AU_152	108	1	0	1	1	1	1	1	1	1	1	1	1	1	1	0	0	0	1	1	1	1	1	1	1	1	1	0	0	1	1	1	1	1	1	1	1	1	1	1	1	0	1	1	1	1	1	1
Salmonella enterica subsp. enterica serovar Enteritidis	IN_SeE_AU_153	107	1	0	1	1	1	1	1	1	1	1	1	1	1	1	0	0	0	1	1	1	1	1	1	1	1	1	0	0	1	1	1	1	1	1	1	1	1	1	1	1	0	1	1	1	1	1	1
Salmonella enterica subsp. enterica serovar Enteritidis	IN_SeE_AU_154	107	1	0	1	1	1	1	1	1	1	1	1	1	1	1	0	0	0	1	1	1	1	1	1	1	1	1	0	0	1	1	1	1	1	1	1	1	1	1	1	1	0	1	1	1	1	1	1
Salmonella enterica subsp. enterica serovar Enteritidis	IN_SeE_AU_155	107	1	0	1	1	1	1	1	1	1	1	1	1	1	1	0	0	0	1	1	1	1	1	1	1	1	1	0	0	1	1	1	1	1	1	1	1	1	1	1	1	0	1	1	1	1	1	1
Salmonella enterica subsp. enterica serovar Enteritidis	IN_SeE_AU_156	107	1	0	1	1	1	1	1	1	1	1	1	1	1	1	0	0	0	1	1	1	1	1	1	1	1	1	0	0	1	1	1	1	1	1	1	1	1	1	1	1	0	1	1	1	1	1	1
Salmonella enterica subsp. enterica serovar Enteritidis	IN_SeE_AU_157	108	1	0	1	1	1	1	1	1	1	1	1	1	1	1	0	0	0	1	1	1	1	1	1	1	1	1	0	0	1	1	1	1	1	1	1	1	1	1	1	1	0	1	1	1	1	1	1
Salmonella enterica subsp. enterica serovar Enteritidis	IN_SeE_AU_158	107	1	0	1	1	1	1	1	1	1	1	1	1	1	1	0	0	0	1	1	1	1	1	1	1	1	1	0	0	1	1	1	1	1	1	1	1	1	1	1	1	0	1	1	1	1	1	1
Salmonella enterica subsp. enterica serovar Enteritidis	IN_SeE_AU_159	108	1	0	1	1	1	1	1	1	1	1	1	1	1	1	0	0	0	1	1	1	1	1	1	1	1	1	0	0	1	1	1	1	1	1	1	1	1	1	1	1	0	1	1	1	1	1	1
Salmonella enterica subsp. enterica serovar Enteritidis	IN_SeE_AU_160	108	1	0	1	1	1	1	1	1	1	1	1	1	1	1	0	0	0	1	1	1	1	1	1	1	1	1	0	0	1	1	1	1	1	1	1	1	1	1	1	1	0	1	1	1	1	1	1
Salmonella enterica subsp. enterica serovar Enteritidis	IN_SeE_AU_161	108	1	0	1	1	1	1	1	1	1	1	1	1	1	1	0	0	0	1	1	1	1	1	1	1	1	1	0	0	1	1	1	1	1	1	1	1	1	1	1	1	0	1	1	1	1	1	1
Salmonella enterica subsp. enterica serovar Enteritidis	IN_SeE_AU_162	108	1	0	1	1	1	1	1	1	1	1	1	1	1	1	0	0	0	1	1	1	1	1	1	1	1	1	0	0	1	1	1	1	1	1	1	1	1	1	1	1	0	1	1	1	1	1	1
Salmonella enterica subsp. enterica serovar Enteritidis	IN_SeE_AU_163	101	1	0	1	1	1	1	1	1	1	1	1	1	1	1	0	0	0	1	1	1	1	1	1	1	1	1	0	0	1	1	1	1	1	1	1	1	1	1	1	1	0	0	0	0	1	1	1
Salmonella enterica subsp. enterica serovar Enteritidis	IN_SeE_ES_071	108	1	0	1	1	1	1	1	1	1	1	1	1	1	1	0	0	0	1	1	1	1	1	1	1	1	1	0	0	1	1	1	1	1	1	1	1	1	1	1	1	0	1	1	1	1	1	1
Salmonella enterica subsp. enterica serovar Enteritidis	IN_SeE_ES_072	108	1	0	1	1	1	1	1	1	1	1	1	1	1	1	0	0	0	1	1	1	1	1	1	1	1	1	0	0	1	1	1	1	1	1	1	1	1	1	1	1	0	1	1	1	1	1	1
Salmonella enterica subsp. enterica serovar Enteritidis	IN_SeE_ES_075	107	1	0	1	1	1	1	1	1	1	1	1	1	1	1	0	0	0	1	1	1	1	1	1	1	1	1	0	0	1	1	1	1	1	1	1	1	1	1	1	1	0	1	1	1	1	1	1
Salmonella enterica subsp. enterica serovar Enteritidis	IN_SeE_FI_001	108	1	0	1	1	1	1	1	1	1	1	1	1	1	1	0	0	0	1	1	1	1	1	1	1	1	1	0	0	1	1	1	1	1	1	1	1	1	1	1	1	0	1	1	1	1	1	1
Salmonella enterica subsp. enterica serovar Enteritidis	IN_SeE_FI_002	107	1	0	1	1	1	1	1	1	1	1	1	1	1	1	0	0	0	1	1	1	1	1	1	1	1	1	0	0	1	1	1	1	1	1	1	1	1	1	1	1	0	1	1	1	1	1	1
Salmonella enterica subsp. enterica serovar Enteritidis	IN_SeE_FI_003	108	1	0	1	1	1	1	1	1	1	1	1	1	1	1	0	0	0	1	1	1	1	1	1	1	1	1	0	0	1	1	1	1	1	1	1	1	1	1	1	1	0	1	1	1	1	1	1
Salmonella enterica subsp. enterica serovar Enteritidis	IN_SeE_FI_004	108	1	0	1	1	1	1	1	1	1	1	1	1	1	1	0	0	0	1	1	1	1	1	1	1	1	1	0	0	1	1	1	1	1	1	1	1	1	1	1	1	0	1	1	1	1	1	1
Salmonella enterica subsp. enterica serovar Enteritidis	IN_SeE_FI_005	107	1	0	1	1	1	1	1	1	1	1	1	1	1	1	0	0	0	1	1	1	1	1	1	1	1	1	0	0	1	1	1	1	1	1	1	1	1	1	1	1	0	1	1	1	1	1	1
Salmonella enterica subsp. enterica serovar Enteritidis	IN_SeE_FI_006	108	1	0	1	1	1	1	1	1	1	1	1	1	1	1	0	0	0	1	1	1	1	1	1	1	1	1	0	0	1	1	1	1	1	1	1	1	1	1	1	1	0	1	1	1	1	1	1
Salmonella enterica subsp. enterica serovar Enteritidis	IN_SeE_FI_007	107	1	0	1	1	1	1	1	1	1	1	1	1	1	1	0	0	0	1	1	1	1	1	1	1	1	1	0	0	1	1	1	1	1	1	1	1	1	1	1	1	0	1	1	1	1	1	1
Salmonella enterica subsp. enterica serovar Enteritidis	IN_SeE_FI_008	108	1	0	1	1	1	1	1	1	1	1	1	1	1	1	0	0	0	1	1	1	1	1	1	1	1	1	0	0	1	1	1	1	1	1	1	1	1	1	1	1	0	1	1	1	1	1	1
Salmonella enterica subsp. enterica serovar Enteritidis	IN_SeE_FI_009	108	1	0	1	1	1	1	1	1	1	1	1	1	1	1	0	0	0	1	1	1	1	1	1	1	1	1	0	0	1	1	1	1	1	1	1	1	1	1	1	1	0	1	1	1	1	1	1
Salmonella enterica subsp. enterica serovar Enteritidis	IN_SeE_FI_010	108	1	0	1	1	1	1	1	1	1	1	1	1	1	1	0	0	0	1	1	1	1	1	1	1	1	1	0	0	1	1	1	1	1	1	1	1	1	1	1	1	0	1	1	1	1	1	1
Salmonella enterica subsp. enterica serovar Enteritidis	IN_SeE_FI_011	108	1	0	1	1	1	1	1	1	1	1	1	1	1	1	0	0	0	1	1	1	1	1	1	1	1	1	0	0	1	1	1	1	1	1	1	1	1	1	1	1	0	1	1	1	1	1	1
Salmonella enterica subsp. enterica serovar Enteritidis	IN_SeE_FI_012	108	1	0	1	1	1	1	1	1	1	1	1	1	1	1	0	0	0	1	1	1	1	1	1	1	1	1	0	0	1	1	1	1	1	1	1	1	1	1	1	1	0	1	1	1	1	1	1
Salmonella enterica subsp. enterica serovar Enteritidis	IN_SeE_FI_013	107	1	0	1	1	1	1	1	1	1	1	1	1	1	1	0	0	0	1	1	1	1	1	1	1	1	1	0	0	1	1	1	1	1	1	1	1	1	1	1	1	0	1	1	1	1	1	1
Salmonella enterica subsp. enterica serovar Enteritidis	IN_SeE_FI_014	108	1	0	1	1	1	1	1	1	1	1	1	1	1	1	0	0	0	1	1	1	1	1	1	1	1	1	0	0	1	1	1	1	1	1	1	1	1	1	1	1	0	1	1	1	1	1	1
Salmonella enterica subsp. enterica serovar Enteritidis	IN_SeE_FI_015	108	1	0	1	1	1	1	1	1	1	1	1	1	1	1	0	0	0	1	1	1	1	1	1	1	1	1	0	0	1	1	1	1	1	1	1	1	1	1	1	1	0	1	1	1	1	1	1
Salmonella enterica subsp. enterica serovar Enteritidis	IN_SeE_FI_016	100	1	0	1	1	1	1	1	1	1	1	1	1	1	1	0	0	0	1	1	1	1	1	1	1	1	1	0	0	1	1	1	1	1	1	1	1	1	1	1	1	0	0	0	0	1	1	1
Salmonella enterica subsp. enterica serovar Enteritidis	IN_SeE_FI_017	108	1	0	1	1	1	1	1	1	1	1	1	1	1	1	0	0	0	1	1	1	1	1	1	1	1	1	0	0	1	1	1	1	1	1	1	1	1	1	1	1	0	1	1	1	1	1	1
Salmonella enterica subsp. enterica serovar Enteritidis	IN_SeE_FI_018	108	1	0	1	1	1	1	1	1	1	1	1	1	1	1	0	0	0	1	1	1	1	1	1	1	1	1	0	0	1	1	1	1	1	1	1	1	1	1	1	1	0	1	1	1	1	1	1
Salmonella enterica subsp. enterica serovar Enteritidis	IN_SeE_FI_019	108	1	0	1	1	1	1	1	1	1	1	1	1	1	1	0	0	0	1	1	1	1	1	1	1	1	1	0	0	1	1	1	1	1	1	1	1	1	1	1	1	0	1	1	1	1	1	1
Salmonella enterica subsp. enterica serovar Enteritidis	IN_SeE_FI_020	108	1	0	1	1	1	1	1	1	1	1	1	1	1	1	0	0	0	1	1	1	1	1	1	1	1	1	0	0	1	1	1	1	1	1	1	1	1	1	1	1	0	1	1	1	1	1	1
Salmonella enterica subsp. enterica serovar Enteritidis	IN_SeE_FI_021	101	1	0	1	1	1	1	1	1	1	1	1	1	1	1	0	0	0	1	1	1	1	1	1	1	1	1	0	0	1	1	1	1	1	1	1	1	1	1	1	1	0	0	0	0	1	1	1
Salmonella enterica subsp. enterica serovar Enteritidis	IN_SeE_FI_022	108	1	0	1	1	1	1	1	1	1	1	1	1	1	1	0	0	0	1	1	1	1	1	1	1	1	1	0	0	1	1	1	1	1	1	1	1	1	1	1	1	0	1	1	1	1	1	1
Salmonella enterica subsp. enterica serovar Enteritidis	IN_SeE_FI_023	108	1	0	1	1	1	1	1	1	1	1	1	1	1	1	0	0	0	1	1	1	1	1	1	1	1	1	0	0	1	1	1	1	1	1	1	1	1	1	1	1	0	1	1	1	1	1	1
Salmonella enterica subsp. enterica serovar Enteritidis	IN_SeE_FI_024	108	1	0	1	1	1	1	1	1	1	1	1	1	1	1	0	0	0	1	1	1	1	1	1	1	1	1	0	0	1	1	1	1	1	1	1	1	1	1	1	1	0	1	1	1	1	1	1
Salmonella enterica subsp. enterica serovar Enteritidis	IN_SeE_FI_025	108	1	0	1	1	1	1	1	1	1	1	1	1	1	1	0	0	0	1	1	1	1	1	1	1	1	1	0	0	1	1	1	1	1	1	1	1	1	1	1	1	0	1	1	1	1	1	1
Salmonella enterica subsp. enterica serovar Enteritidis	IN_SeE_FI_026	108	1	0	1	1	1	1	1	1	1	1	1	1	1	1	0	0	0	1	1	1	1	1	1	1	1	1	0	0	1	1	1	1	1	1	1	1	1	1	1	1	0	1	1	1	1	1	1
Salmonella enterica subsp. enterica serovar Enteritidis	IN_SeE_FI_027	108	1	0	1	1	1	1	1	1	1	1	1	1	1	1	0	0	0	1	1	1	1	1	1	1	1	1	0	0	1	1	1	1	1	1	1	1	1	1	1	1	0	1	1	1	1	1	1
Salmonella enterica subsp. enterica serovar Enteritidis	IN_SeE_FI_028	107	1	0	1	1	1	1	1	1	1	1	1	1	1	1	0	0	0	1	1	1	1	1	1	1	1	1	0	0	1	1	1	1	1	1	1	1	1	1	1	1	0	1	1	1	1	1	1
Salmonella enterica subsp. enterica serovar Enteritidis	IN_SeE_FI_029	108	1	0	1	1	1	1	1	1	1	1	1	1	1	1	0	0	0	1	1	1	1	1	1	1	1	1	0	0	1	1	1	1	1	1	1	1	1	1	1	1	0	1	1	1	1	1	1
Salmonella enterica subsp. enterica serovar Enteritidis	IN_SeE_FI_030	107	1	0	1	1	1	1	1	1	1	1	1	1	1	1	0	0	0	1	1	1	1	1	1	1	1	1	0	0	1	1	1	1	1	1	1	1	1	1	1	1	0	1	1	1	1	1	1
Salmonella enterica subsp. enterica serovar Enteritidis	IN_SeE_FI_031	108	1	0	1	1	1	1	1	1	1	1	1	1	1	1	0	0	0	1	1	1	1	1	1	1	1	1	0	0	1	1	1	1	1	1	1	1	1	1	1	1	0	1	1	1	1	1	1
Salmonella enterica subsp. enterica serovar Enteritidis	IN_SeE_FI_032	108	1	0	1	1	1	1	1	1	1	1	1	1	1	1	0	0	0	1	1	1	1	1	1	1	1	1	0	0	1	1	1	1	1	1	1	1	1	1	1	1	0	1	1	1	1	1	1
Salmonella enterica subsp. enterica serovar Enteritidis	IN_SeE_FI_033	108	1	0	1	1	1	1	1	1	1	1	1	1	1	1	0	0	0	1	1	1	1	1	1	1	1	1	0	0	1	1	1	1	1	1	1	1	1	1	1	1	0	1	1	1	1	1	1
Salmonella enterica subsp. enterica serovar Enteritidis	IN_SeE_FI_034	108	1	0	1	1	1	1	1	1	1	1	1	1	1	1	0	0	0	1	1	1	1	1	1	1	1	1	0	0	1	1	1	1	1	1	1	1	1	1	1	1	0	1	1	1	1	1	1
Salmonella enterica subsp. enterica serovar Enteritidis	IN_SeE_FI_035	107	1	0	1	1	1	1	1	1	1	1	1	1	1	1	0	0	0	1	1	1	1	1	1	1	1	1	0	0	1	1	1	1	1	1	1	1	1	1	1	1	0	1	1	1	1	1	1
Salmonella enterica subsp. enterica serovar Enteritidis	IN_SeE_FI_036	108	1	0	1	1	1	1	1	1	1	1	1	1	1	1	0	0	0	1	1	1	1	1	1	1	1	1	0	0	1	1	1	1	1	1	1	1	1	1	1	1	0	1	1	1	1	1	1
Salmonella enterica subsp. enterica serovar Enteritidis	IN_SeE_FI_037	108	1	0	1	1	1	1	1	1	1	1	1	1	1	1	0	0	0	1	1	1	1	1	1	1	1	1	0	0	1	1	1	1	1	1	1	1	1	1	1	1	0	1	1	1	1	1	1
Salmonella enterica subsp. enterica serovar Enteritidis	IN_SeE_FI_038	108	1	0	1	1	1	1	1	1	1	1	1	1	1	1	0	0	0	1	1	1	1	1	1	1	1	1	0	0	1	1	1	1	1	1	1	1	1	1	1	1	0	1	1	1	1	1	1
Salmonella enterica subsp. enterica serovar Enteritidis	IN_SeE_FI_039	108	1	0	1	1	1	1	1	1	1	1	1	1	1	1	0	0	0	1	1	1	1	1	1	1	1	1	0	0	1	1	1	1	1	1	1	1	1	1	1	1	0	1	1	1	1	1	1
Salmonella enterica subsp. enterica serovar Enteritidis	IN_SeE_FI_040	108	1	0	1	1	1	1	1	1	1	1	1	1	1	1	0	0	0	1	1	1	1	1	1	1	1	1	0	0	1	1	1	1	1	1	1	1	1	1	1	1	0	1	1	1	1	1	1
Salmonella enterica subsp. enterica serovar Enteritidis	IN_SeE_FI_041	108	1	0	1	1	1	1	1	1	1	1	1	1	1	1	0	0	0	1	1	1	1	1	1	1	1	1	0	0	1	1	1	1	1	1	1	1	1	1	1	1	0	1	1	1	1	1	1
Salmonella enterica subsp. enterica serovar Enteritidis	IN_SeE_FI_042	108	1	0	1	1	1	1	1	1	1	1	1	1	1	1	0	0	0	1	1	1	1	1	1	1	1	1	0	0	1	1	1	1	1	1	1	1	1	1	1	1	0	1	1	1	1	1	1
Salmonella enterica subsp. enterica serovar Enteritidis	IN_SeE_PT_043	101	1	0	1	1	1	1	1	1	1	1	1	1	1	1	0	0	0	1	1	1	1	1	1	1	1	1	0	0	1	1	1	1	1	1	1	1	1	1	1	1	0	0	0	0	1	1	1
Salmonella enterica subsp. enterica serovar Enteritidis	IN_SeE_PT_044	108	1	0	1	1	1	1	1	1	1	1	1	1	1	1	0	0	0	1	1	1	1	1	1	1	1	1	0	0	1	1	1	1	1	1	1	1	1	1	1	1	0	1	1	1	1	1	1
Salmonella enterica subsp. enterica serovar Enteritidis	IN_SeE_PT_045	108	1	0	1	1	1	1	1	1	1	1	1	1	1	1	0	0	0	1	1	1	1	1	1	1	1	1	0	0	1	1	1	1	1	1	1	1	1	1	1	1	0	1	1	1	1	1	1
Salmonella enterica subsp. enterica serovar Enteritidis	IN_SeE_PT_046	108	1	0	1	1	1	1	1	1	1	1	1	1	1	1	0	0	0	1	1	1	1	1	1	1	1	1	0	0	1	1	1	1	1	1	1	1	1	1	1	1	0	1	1	1	1	1	1
Salmonella enterica subsp. enterica serovar Enteritidis	IN_SeE_PT_047	108	1	0	1	1	1	1	1	1	1	1	1	1	1	1	0	0	0	1	1	1	1	1	1	1	1	1	0	0	1	1	1	1	1	1	1	1	1	1	1	1	0	1	1	1	1	1	1
Salmonella enterica subsp. enterica serovar Enteritidis	IN_SeE_PT_048	108	1	0	1	1	1	1	1	1	1	1	1	1	1	1	0	0	0	1	1	1	1	1	1	1	1	1	0	0	1	1	1	1	1	1	1	1	1	1	1	1	0	1	1	1	1	1	1
Salmonella enterica subsp. enterica serovar Enteritidis	IN_SeE_PT_049	108	1	0	1	1	1	1	1	1	1	1	1	1	1	1	0	0	0	1	1	1	1	1	1	1	1	1	0	0	1	1	1	1	1	1	1	1	1	1	1	1	0	1	1	1	1	1	1
Salmonella enterica subsp. enterica serovar Enteritidis	IN_SeE_PT_050	108	1	0	1	1	1	1	1	1	1	1	1	1	1	1	0	0	0	1	1	1	1	1	1	1	1	1	0	0	1	1	1	1	1	1	1	1	1	1	1	1	0	1	1	1	1	1	1
Salmonella enterica subsp. enterica serovar Enteritidis	IN_SeE_PT_051	108	1	0	1	1	1	1	1	1	1	1	1	1	1	1	0	0	0	1	1	1	1	1	1	1	1	1	0	0	1	1	1	1	1	1	1	1	1	1	1	1	0	1	1	1	1	1	1
Salmonella enterica subsp. enterica serovar Enteritidis	IN_SeE_PT_052	108	1	0	1	1	1	1	1	1	1	1	1	1	1	1	0	0	0	1	1	1	1	1	1	1	1	1	0	0	1	1	1	1	1	1	1	1	1	1	1	1	0	1	1	1	1	1	1
Salmonella enterica subsp. enterica serovar Enteritidis	IN_SeE_PT_053	107	1	0	1	1	1	1	1	1	1	1	1	1	1	1	0	0	0	1	1	1	1	1	1	1	1	1	0	0	1	1	1	1	1	1	1	1	1	1	1	1	0	1	1	1	1	1	1
Salmonella enterica subsp. enterica serovar Enteritidis	IN_SeE_PT_054	108	1	0	1	1	1	1	1	1	1	1	1	1	1	1	0	0	0	1	1	1	1	1	1	1	1	1	0	0	1	1	1	1	1	1	1	1	1	1	1	1	0	1	1	1	1	1	1
Salmonella enterica subsp. enterica serovar Enteritidis	IN_SeE_PT_055	108	1	0	1	1	1	1	1	1	1	1	1	1	1	1	0	0	0	1	1	1	1	1	1	1	1	1	0	0	1	1	1	1	1	1	1	1	1	1	1	1	0	1	1	1	1	1	1
Salmonella enterica subsp. enterica serovar Enteritidis	IN_SeE_PT_056	108	1	0	1	1	1	1	1	1	1	1	1	1	1	1	0	0	0	1	1	1	1	1	1	1	1	1	0	0	1	1	1	1	1	1	1	1	1	1	1	1	0	1	1	1	1	1	1
Salmonella enterica subsp. enterica serovar Enteritidis	IN_SeE_PT_057	108	1	0	1	1	1	1	1	1	1	1	1	1	1	1	0	0	0	1	1	1	1	1	1	1	1	1	0	0	1	1	1	1	1	1	1	1	1	1	1	1	0	1	1	1	1	1	1
Salmonella enterica subsp. enterica serovar Enteritidis	IN_SeE_PT_058	108	1	0	1	1	1	1	1	1	1	1	1	1	1	1	0	0	0	1	1	1	1	1	1	1	1	1	0	0	1	1	1	1	1	1	1	1	1	1	1	1	0	1	1	1	1	1	1
Salmonella enterica subsp. enterica serovar Enteritidis	IN_SeE_PT_059	108	1	0	1	1	1	1	1	1	1	1	1	1	1	1	0	0	0	1	1	1	1	1	1	1	1	1	0	0	1	1	1	1	1	1	1	1	1	1	1	1	0	1	1	1	1	1	1
Salmonella enterica subsp. enterica serovar Enteritidis	IN_SeE_PT_060	108	1	0	1	1	1	1	1	1	1	1	1	1	1	1	0	0	0	1	1	1	1	1	1	1	1	1	0	0	1	1	1	1	1	1	1	1	1	1	1	1	0	1	1	1	1	1	1
Salmonella enterica subsp. enterica serovar Enteritidis	IN_SeE_PT_061	108	1	0	1	1	1	1	1	1	1	1	1	1	1	1	0	0	0	1	1	1	1	1	1	1	1	1	0	0	1	1	1	1	1	1	1	1	1	1	1	1	0	1	1	1	1	1	1
Salmonella enterica subsp. enterica serovar Enteritidis	IN_SeE_PT_062	108	1	0	1	1	1	1	1	1	1	1	1	1	1	1	0	0	0	1	1	1	1	1	1	1	1	1	0	0	1	1	1	1	1	1	1	1	1	1	1	1	0	1	1	1	1	1	1
Salmonella enterica subsp. enterica serovar Enteritidis	IN_SeE_PT_063	108	1	0	1	1	1	1	1	1	1	1	1	1	1	1	0	0	0	1	1	1	1	1	1	1	1	1	0	0	1	1	1	1	1	1	1	1	1	1	1	1	0	1	1	1	1	1	1
Salmonella enterica subsp. enterica serovar Enteritidis	IN_SeE_PT_064	108	1	0	1	1	1	1	1	1	1	1	1	1	1	1	0	0	0	1	1	1	1	1	1	1	1	1	0	0	1	1	1	1	1	1	1	1	1	1	1	1	0	1	1	1	1	1	1
Salmonella enterica subsp. enterica serovar Enteritidis	PHL_716	107	1	0	1	1	1	1	1	1	1	1	1	1	1	1	0	0	0	1	1	1	1	1	1	1	1	1	0	0	1	1	1	1	1	1	1	1	1	1	1	1	0	1	1	1	1	1	1
Salmonella enterica subsp. enterica serovar Enteritidis	PHL_717	107	1	0	1	1	1	1	1	1	1	1	1	1	1	1	0	0	0	1	1	1	1	1	1	1	1	1	0	0	1	1	1	1	1	1	1	1	1	1	1	1	0	1	1	1	1	1	1
Salmonella enterica subsp. enterica serovar Enteritidis	PHL_718	107	1	0	1	1	1	1	1	1	1	1	1	1	1	1	0	0	0	1	1	1	1	1	1	1	1	1	0	0	1	1	1	1	1	1	1	1	1	1	1	1	0	1	1	1	1	1	1
Salmonella enterica subsp. enterica serovar Enteritidis	PHL_719	108	1	0	1	1	1	1	1	1	1	1	1	1	1	1	0	0	0	1	1	1	1	1	1	1	1	1	0	0	1	1	1	1	1	1	1	1	1	1	1	1	0	1	1	1	1	1	1
Salmonella enterica subsp. enterica serovar Enteritidis	PHL_721	107	1	0	1	1	1	1	1	1	1	1	1	1	1	1	0	0	0	1	1	1	1	1	1	1	1	1	0	0	1	1	1	1	1	1	1	1	1	1	1	1	0	1	1	1	1	1	1
Salmonella enterica subsp. enterica serovar Enteritidis	PHL_722	107	1	0	1	1	1	1	1	1	1	1	1	1	1	1	0	0	0	1	1	1	1	1	1	1	1	1	0	0	1	1	1	1	1	1	1	1	1	1	1	1	0	1	1	1	1	1	1
Salmonella enterica subsp. enterica serovar Enteritidis	PHL_723	108	1	0	1	1	1	1	1	1	1	1	1	1	1	1	0	0	0	1	1	1	1	1	1	1	1	1	0	0	1	1	1	1	1	1	1	1	1	1	1	1	0	1	1	1	1	1	1
Salmonella enterica subsp. enterica serovar Enteritidis	PHL_724	107	1	0	1	1	1	1	1	1	1	1	1	1	1	1	0	0	0	1	1	1	1	1	1	1	1	1	0	0	1	1	1	1	1	1	1	1	1	1	1	1	0	1	1	1	1	1	1
Salmonella enterica subsp. enterica serovar Enteritidis	PHL_725	108	1	0	1	1	1	1	1	1	1	1	1	1	1	1	0	0	0	1	1	1	1	1	1	1	1	1	0	0	1	1	1	1	1	1	1	1	1	1	1	1	0	1	1	1	1	1	1
Salmonella enterica subsp. enterica serovar Enteritidis	PHL_726	107	1	0	1	1	1	1	1	1	1	1	1	1	1	1	0	0	0	1	1	1	1	1	1	1	1	1	0	0	1	1	1	1	1	1	1	1	1	1	1	1	0	1	1	1	1	1	1
Salmonella enterica subsp. enterica serovar Enteritidis	PHL_727	108	1	0	1	1	1	1	1	1	1	1	1	1	1	1	0	0	0	1	1	1	1	1	1	1	1	1	0	0	1	1	1	1	1	1	1	1	1	1	1	1	0	1	1	1	1	1	1
Salmonella enterica subsp. enterica serovar Enteritidis	PHL_729	107	1	0	1	1	1	1	1	1	1	1	1	1	1	1	0	0	0	1	1	1	1	1	1	1	1	1	0	0	1	1	1	1	1	1	1	1	1	1	1	1	0	1	1	1	1	1	1
Salmonella enterica subsp. enterica serovar Enteritidis	SRR10032594	107	1	0	1	1	1	1	1	1	1	1	1	1	1	1	0	0	0	1	1	1	1	1	1	1	1	1	0	0	1	1	1	1	1	1	1	1	1	1	1	1	0	1	1	1	1	1	1
Salmonella enterica subsp. enterica serovar Enteritidis	SRR10968216	107	1	0	1	1	1	1	1	1	1	1	1	1	1	1	0	0	0	1	1	1	1	1	1	1	1	1	0	0	1	1	1	1	1	1	1	1	1	1	1	1	0	1	1	1	1	1	1
Salmonella enterica subsp. enterica serovar Enteritidis	SRR6897837	107	1	0	1	1	1	1	1	1	1	1	1	1	1	1	0	0	0	1	1	1	1	1	1	1	1	1	0	0	1	1	1	1	1	1	1	1	1	1	1	1	0	1	1	1	1	1	1
Salmonella enterica subsp. enterica serovar Enteritidis	SRR6898371	107	1	0	1	1	1	1	1	1	1	1	1	1	1	1	0	0	0	1	1	1	1	1	1	1	1	1	0	0	1	1	1	1	1	1	1	1	1	1	1	1	0	1	1	1	1	1	1
Salmonella enterica subsp. enterica serovar Enteritidis	SRR6900459	107	1	0	1	1	1	1	1	1	1	1	1	1	1	1	0	0	0	1	1	1	1	1	1	1	1	1	0	0	1	1	1	1	1	1	1	1	1	1	1	1	0	1	1	1	1	1	1
Salmonella enterica subsp. enterica serovar Enteritidis	SRR6900716	107	1	0	1	1	1	1	1	1	1	1	1	1	1	1	0	0	0	1	1	1	1	1	1	1	1	1	0	0	1	1	1	1	1	1	1	1	1	1	1	1	0	1	1	1	1	1	1
Salmonella enterica subsp. enterica serovar Enteritidis	SRR6921932	107	1	0	1	1	1	1	1	1	1	1	1	1	1	1	0	0	0	1	1	1	1	1	1	1	1	1	0	0	1	1	1	1	1	1	1	1	1	1	1	1	0	1	1	1	1	1	1
Salmonella enterica subsp. enterica serovar Enteritidis	SRR8137450	106	1	0	1	1	1	1	1	1	1	1	1	1	1	1	0	0	0	1	1	1	1	1	1	1	1	1	0	0	1	1	1	1	1	1	1	1	1	1	1	1	0	1	1	1	1	1	1
Salmonella enterica subsp. enterica serovar Enteritidis	SRR9968555	107	1	0	1	1	1	1	1	1	1	1	1	1	1	1	0	0	0	1	1	1	1	1	1	1	1	1	0	0	1	1	1	1	1	1	1	1	1	1	1	1	0	1	1	1	1	1	1
Salmonella enterica subsp. enterica serovar Bovismorbificans	ERR017993	110	1	0	1	1	1	1	1	1	1	1	1	1	1	1	0	1	0	1	1	1	1	1	1	1	1	1	0	0	1	1	1	1	1	1	1	1	1	1	1	1	1	1	1	1	1	1	1
Salmonella enterica subsp. enterica serovar Bovismorbificans	ERR1755559	101	1	0	1	1	1	1	1	1	1	1	1	1	1	1	0	0	0	1	1	1	1	1	1	1	1	1	0	0	1	1	1	1	1	1	1	1	1	1	1	1	0	0	0	0	1	1	1
Salmonella enterica subsp. enterica serovar Bovismorbificans	ERR230378	110	1	0	1	1	1	1	1	1	1	1	1	1	1	1	0	1	1	1	1	1	1	1	1	1	1	1	0	0	1	1	1	1	1	1	1	1	1	1	1	1	0	1	1	1	1	1	1
Salmonella enterica subsp. enterica serovar Bovismorbificans	ERR230433	110	1	0	1	1	1	1	1	1	1	1	1	1	1	1	0	0	0	1	1	1	1	1	1	1	1	1	0	0	1	1	1	1	1	1	1	1	1	1	1	1	1	1	1	1	1	1	1
Salmonella enterica subsp. enterica serovar Bovismorbificans	SRR1263448	101	1	0	1	1	1	1	1	1	1	1	1	1	1	1	0	0	0	1	1	1	1	1	1	1	1	1	0	0	1	1	1	1	1	1	1	1	1	1	1	1	0	0	0	0	1	1	1
Salmonella enterica subsp. enterica serovar Bovismorbificans	SRR1346250	102	1	0	1	1	1	1	1	1	1	1	1	1	1	1	0	0	1	1	1	1	1	1	1	1	1	1	0	0	1	1	1	1	1	1	1	1	1	1	1	1	0	0	0	0	1	1	1
Salmonella enterica subsp. enterica serovar Bovismorbificans	SRR1646399	101	1	0	1	1	1	1	1	1	1	1	1	1	1	1	0	1	0	1	1	1	1	1	1	1	1	1	0	0	1	1	1	1	1	1	1	1	1	1	1	1	0	0	0	0	1	1	1
Salmonella enterica subsp. enterica serovar Bovismorbificans	SRR1783167	100	1	0	1	1	1	1	1	1	1	1	1	1	1	1	0	0	0	1	1	1	1	1	1	1	1	1	0	0	1	1	1	1	1	1	1	1	1	1	1	1	0	0	0	0	1	1	1
Salmonella enterica subsp. enterica serovar Bovismorbificans	SRR1840621	101	1	0	1	1	1	1	1	1	1	1	1	1	1	1	0	0	0	1	1	1	1	1	1	1	1	1	0	0	1	1	1	1	1	1	1	1	1	1	1	1	0	0	0	0	1	1	1
Salmonella enterica subsp. enterica serovar Bovismorbificans	SRR1965334	101	1	0	1	1	1	1	1	1	1	1	1	1	1	1	0	0	0	1	1	1	1	1	1	1	1	1	0	0	1	1	1	1	1	1	1	1	1	1	1	1	0	0	0	0	1	1	1
Salmonella enterica subsp. enterica serovar Bovismorbificans	SRR1965639	99	1	0	1	1	1	1	1	1	1	1	1	1	1	1	0	0	0	1	1	1	1	1	1	1	1	1	0	0	1	1	1	1	1	1	1	1	1	1	1	1	0	0	0	0	1	1	1
Salmonella enterica subsp. enterica serovar Bovismorbificans	SRR1967442	99	1	0	1	1	1	1	1	1	1	1	1	1	1	1	0	0	0	1	1	1	1	1	1	1	1	1	0	0	1	1	1	1	1	1	1	1	1	1	1	1	0	0	0	0	1	1	1
Salmonella enterica subsp. enterica serovar Bovismorbificans	SRR2102466	91	1	1	1	1	1	1	1	1	1	1	1	1	1	1	0	0	0	1	1	1	1	1	1	1	1	1	0	0	0	0	0	0	0	1	1	1	1	1	1	1	0	0	0	0	1	0	1
Salmonella enterica subsp. enterica serovar Bovismorbificans	SRR2533413	103	1	0	1	1	1	1	1	1	1	1	1	1	1	1	0	1	1	1	1	1	1	1	1	1	1	1	0	0	1	1	1	1	1	1	1	1	1	1	1	1	0	0	0	0	1	1	1
Salmonella enterica subsp. enterica serovar Bovismorbificans	SRR2981147	91	1	1	1	1	1	1	1	1	1	1	1	1	1	1	0	0	0	1	1	1	1	1	1	1	1	1	0	0	0	0	0	0	0	1	1	1	1	1	1	1	0	0	0	0	1	0	1
Salmonella enterica subsp. enterica serovar Bovismorbificans	SRR3049093	101	1	0	1	1	1	1	1	1	1	1	1	1	1	1	0	0	0	1	1	1	1	1	1	1	1	1	0	0	1	1	1	1	1	1	1	1	1	1	1	1	0	0	0	0	1	1	1
Salmonella enterica subsp. enterica serovar Bovismorbificans	SRR3049817	103	1	0	1	1	1	1	1	1	1	1	1	1	1	1	0	1	1	1	1	1	1	1	1	1	1	1	0	0	1	1	1	1	1	1	1	1	1	1	1	1	0	0	0	0	1	1	1
Salmonella enterica subsp. enterica serovar Bovismorbificans	SRR3199696	91	1	1	1	1	1	1	1	1	1	1	1	1	1	1	0	0	0	1	1	1	1	1	1	1	1	1	0	0	0	0	0	0	0	1	1	1	1	1	1	1	0	0	0	0	1	0	1
Salmonella enterica subsp. enterica serovar Bovismorbificans	SRR3321862	111	1	0	1	1	1	1	1	1	1	1	1	1	1	1	0	1	0	1	1	1	1	1	1	1	1	1	0	0	1	1	1	1	1	1	1	1	1	1	1	1	1	1	1	1	1	1	1
Salmonella enterica subsp. enterica serovar Bovismorbificans	SRR3323051	102	1	0	1	1	1	1	1	1	1	1	1	1	1	1	0	0	0	1	1	1	1	1	1	1	1	1	0	0	1	1	1	1	1	1	1	1	1	1	1	1	0	0	0	0	1	1	1
Salmonella enterica subsp. enterica serovar Bovismorbificans	SRR3606557	103	1	0	1	1	1	1	1	1	1	1	1	1	1	1	0	1	1	1	1	1	1	1	1	1	1	1	0	0	1	1	1	1	1	1	1	1	1	1	1	1	0	0	0	0	1	1	1
Salmonella enterica subsp. enterica serovar Bovismorbificans	SRR3665082	101	1	0	1	1	1	1	1	1	1	1	1	1	1	1	0	0	0	1	1	1	1	1	1	1	1	1	0	0	1	1	1	1	1	1	1	1	1	1	1	1	0	0	0	0	1	1	1
Salmonella enterica subsp. enterica serovar Bovismorbificans	SRR965140	91	1	1	1	1	1	1	1	1	1	1	1	1	1	1	0	0	0	1	1	1	1	1	1	1	1	1	0	0	0	0	0	0	0	1	1	1	1	1	1	1	0	0	0	0	1	0	1
Salmonella enterica subsp. enterica serovar Bovismorbificans	PHL_730	98	1	0	1	1	1	1	1	1	1	1	1	1	1	1	0	0	0	1	1	1	1	1	1	1	1	1	0	0	1	1	1	1	1	1	1	1	1	1	1	1	0	0	0	0	1	1	1
Salmonella enterica subsp. enterica serovar Bovismorbificans	PHL_731	98	1	0	1	1	1	1	1	1	1	1	1	1	1	1	0	0	0	1	1	1	1	1	1	1	1	1	0	0	1	1	1	1	1	1	1	1	1	1	1	1	0	0	0	0	1	1	1
Salmonella enterica subsp. enterica serovar Bovismorbificans	PHL_732	98	1	0	1	1	1	1	1	1	1	1	1	1	1	1	0	0	0	1	1	1	1	1	1	1	1	1	0	0	1	1	1	1	1	1	1	1	1	1	1	1	0	0	0	0	1	1	1
Salmonella enterica subsp. enterica serovar Bovismorbificans	PHL_733	98	1	0	1	1	1	1	1	1	1	1	1	1	1	1	0	0	0	1	1	1	1	1	1	1	1	1	0	0	1	1	1	1	1	1	1	1	1	1	1	1	0	0	0	0	1	1	1
Salmonella enterica subsp. enterica serovar Bovismorbificans	PHL_734	98	1	0	1	1	1	1	1	1	1	1	1	1	1	1	0	0	0	1	1	1	1	1	1	1	1	1	0	0	1	1	1	1	1	1	1	1	1	1	1	1	0	0	0	0	1	1	1
Salmonella enterica subsp. enterica serovar Bovismorbificans	PHL_735	98	1	0	1	1	1	1	1	1	1	1	1	1	1	1	0	0	0	1	1	1	1	1	1	1	1	1	0	0	1	1	1	1	1	1	1	1	1	1	1	1	0	0	0	0	1	1	1
Salmonella enterica subsp. enterica serovar Bovismorbificans	PHL_736	98	1	0	1	1	1	1	1	1	1	1	1	1	1	1	0	0	0	1	1	1	1	1	1	1	1	1	0	0	1	1	1	1	1	1	1	1	1	1	1	1	0	0	0	0	1	1	1
Salmonella enterica subsp. enterica serovar Bovismorbificans	PHL_738	98	1	0	1	1	1	1	1	1	1	1	1	1	1	1	0	0	0	1	1	1	1	1	1	1	1	1	0	0	1	1	1	1	1	1	1	1	1	1	1	1	0	0	0	0	1	1	1
Salmonella enterica subsp. enterica serovar Paratpyhi B	ERR460140	97	0	0	1	1	1	1	1	1	1	1	1	1	1	1	0	0	0	1	1	1	1	1	1	1	1	1	0	0	1	1	1	1	1	1	1	1	1	1	1	1	0	0	0	0	1	1	1
Salmonella enterica subsp. enterica serovar Paratpyhi B	ERR460141	98	0	0	1	1	1	1	1	1	1	1	1	1	1	1	0	0	0	1	1	1	1	1	1	1	1	1	0	0	1	1	1	1	1	1	1	1	1	1	1	1	0	0	0	0	1	1	1
Salmonella enterica subsp. enterica serovar Paratpyhi B	ERR460143	100	0	0	1	1	1	1	1	1	1	1	1	1	1	1	0	0	1	1	1	1	1	1	1	1	1	1	0	0	1	1	1	1	1	1	1	1	1	1	1	1	0	0	0	0	1	1	1
Salmonella enterica subsp. enterica serovar Paratpyhi B	PHL_728	98	0	0	1	1	1	1	1	1	1	1	1	1	1	1	0	0	0	1	1	1	1	1	1	1	1	1	0	0	1	1	1	1	1	1	1	1	1	1	1	1	0	0	0	0	1	1	1
Salmonella enterica subsp. enterica serovar Paratpyhi B	SRR1055749	99	0	0	1	1	1	1	1	1	1	1	1	1	1	1	0	0	0	1	1	1	1	1	1	1	1	1	0	0	1	1	1	1	1	1	1	1	1	1	1	1	0	0	0	0	1	1	1
Salmonella enterica subsp. enterica serovar Paratpyhi B	SRR1068283	103	0	0	1	1	1	1	1	1	1	1	1	1	1	1	0	0	1	1	1	1	1	1	1	1	1	1	0	0	1	1	1	1	1	1	1	1	1	1	1	1	0	0	0	0	1	1	1
Salmonella enterica subsp. enterica serovar Paratpyhi B	SRR1164594	99	0	0	1	1	1	1	1	1	1	1	1	1	1	1	0	0	0	1	1	1	1	1	1	1	1	1	0	0	1	1	1	1	1	1	1	1	1	1	1	1	0	0	0	0	1	1	1
Salmonella enterica subsp. enterica serovar Paratpyhi B	SRR1635078	98	0	0	1	1	1	1	1	1	1	1	1	1	1	1	0	0	0	1	1	1	1	1	1	1	1	1	0	0	1	1	1	1	1	1	1	1	1	1	1	1	0	0	0	0	1	1	1
Salmonella enterica subsp. enterica serovar Paratpyhi B	SRR1645155	100	0	0	1	1	1	1	1	1	1	1	1	1	1	1	0	0	1	1	1	1	1	1	1	1	1	1	0	0	1	1	1	1	1	1	1	1	1	1	1	1	0	0	0	0	1	1	1
Salmonella enterica subsp. enterica serovar Paratpyhi B	SRR1816834	98	0	0	1	1	1	1	1	1	1	1	1	1	1	1	0	0	0	1	1	1	1	1	1	1	1	1	0	0	1	1	1	1	1	1	1	1	1	1	1	1	0	0	0	0	1	1	1
Salmonella enterica subsp. enterica serovar Paratpyhi B	SRR1958039	99	0	0	1	1	1	1	1	1	1	1	1	1	1	1	0	0	0	1	1	1	1	1	1	1	1	1	0	0	1	1	1	1	1	1	1	1	1	1	1	1	0	0	0	0	1	1	1
Salmonella enterica subsp. enterica serovar Paratpyhi B	SRR1965667	101	0	0	1	1	1	1	1	1	1	1	1	1	1	1	0	0	1	1	1	1	1	1	1	1	1	1	0	0	1	1	1	1	1	1	1	1	1	1	1	1	0	0	0	0	1	1	1
Salmonella enterica subsp. enterica serovar Paratpyhi B	SRR1966201	114	0	0	1	1	1	1	1	1	1	1	1	1	1	1	1	0	1	1	1	1	1	1	1	1	1	1	1	1	1	1	1	1	1	1	1	1	1	1	1	1	0	0	0	0	1	1	1
Salmonella enterica subsp. enterica serovar Paratpyhi B	SRR1967649	98	0	0	1	1	1	1	1	1	1	1	1	1	1	1	0	0	0	1	1	1	1	1	1	1	1	1	0	0	1	1	1	1	1	1	1	1	1	1	1	1	0	0	0	0	1	1	1
Salmonella enterica subsp. enterica serovar Paratpyhi B	SRR2029593	98	0	0	1	1	1	1	1	1	1	1	1	1	1	1	0	0	0	1	1	1	1	1	1	1	1	1	0	0	1	1	1	1	1	1	1	1	1	1	1	1	0	0	0	0	1	1	1
Salmonella enterica subsp. enterica serovar Paratpyhi B	SRR2127521	100	0	0	1	1	1	1	1	1	1	1	1	1	1	1	0	1	0	1	1	1	1	1	1	1	1	1	0	0	1	1	1	1	1	1	1	1	1	1	1	1	0	0	0	0	1	1	1
Salmonella enterica subsp. enterica serovar Paratpyhi B	SRR2140696	98	0	0	1	1	1	1	1	1	1	1	1	1	1	1	0	0	0	1	1	1	1	1	1	1	1	1	0	0	1	1	1	1	1	1	1	1	1	1	1	1	0	0	0	0	1	1	1
Salmonella enterica subsp. enterica serovar Paratpyhi B	SRR4293088	98	0	0	1	1	1	1	1	1	1	1	1	1	1	1	0	0	0	1	1	1	1	1	1	1	1	1	0	0	1	1	1	1	1	1	1	1	1	1	1	1	0	0	0	0	1	1	1
Salmonella enterica subsp. arizonae	SRR1060731	43	0	1	0	1	1	0	0	1	1	1	1	0	1	0	0	0	0	1	1	1	1	1	1	0	1	1	0	0	0	0	0	0	0	0	1	0	0	1	1	0	0	0	0	0	0	0	1
Salmonella enterica subsp. arizonae	PHL_720	45	0	1	0	1	1	0	0	1	1	1	1	0	1	0	0	0	0	1	1	1	1	1	1	0	1	1	0	0	0	0	0	0	0	0	1	0	0	1	1	0	0	0	0	0	0	0	1
Salmonella enterica subsp. arizonae	SRR12200479	45	0	1	0	1	1	0	0	1	1	1	1	0	1	0	0	0	0	1	1	1	1	1	1	0	1	1	0	0	0	0	0	0	0	0	1	0	0	1	1	0	0	0	0	0	0	0	1
Salmonella enterica subsp. arizonae	SRR1519461	45	0	1	0	1	1	0	0	1	1	1	1	0	1	0	0	0	0	1	1	1	1	1	1	0	1	1	0	0	0	0	0	0	0	0	1	0	0	1	1	0	0	0	0	0	0	0	1
Salmonella enterica subsp. arizonae	SRR17066247	45	0	1	0	1	1	0	0	1	1	1	1	0	1	0	0	0	0	1	1	1	1	1	1	0	1	1	0	0	0	0	0	0	0	0	1	0	0	1	1	0	0	0	0	0	0	0	1
Salmonella enterica subsp. arizonae	SRR6940807	45	0	1	0	1	1	0	0	1	1	1	1	0	1	0	0	0	0	1	1	1	1	1	1	0	1	1	0	0	0	0	0	0	0	0	1	0	0	1	1	0	0	0	0	0	0	0	1
[truncated: 78 more columns]

## Sheet: SM_TableS6
	Table S6. SNP distance matrix of the studied isolate dataset. Values and colour codes in the matrix indicate pairwise SNP distances between isolates, from red (0 SNPs) to green (up to 500 SNPs). Outbreak isolates are shown in bold. The colour of the boxes identifies the different SNP clades (A-purple, B-dark cyan, C-magenta, D-orange, E-yellow, F-bright blue, G-dark blue, H-black and I-grey).
											IN_SeE_PT_061	IN_SeE_PT_058	IN_SeE_PT_055	IN_SeE_PT_057	IN_SeE_FI_016	IN_SeE_FI_041	IN_SeE_FI_013	IN_SeE_FI_007	IN_SeE_FI_018	IN_SeE_FI_017	IN_SeE_PT_056	IN_SeE_PT_043	IN_SeE_AU_120	IN_SeE_AU_119	IN_SeE_AU_121	IN_SeE_AU_118	IN_SeE_AU_117	IN_SeE_AU_116	IN_SeE_PT_044	IN_SeE_ES_075	IN_SeE_PT_064	IN_SeE_FI_001	IN_SeE_PT_062	IN_SeE_PT_054	IN_SeE_PT_059	IN_SeE_PT_049	IN_SeE_FI_012	IN_SeE_FI_003	IN_SeE_FI_021	IN_SeE_FI_022	IN_SeE_FI_019	IN_SeE_PT_052	IN_SeE_PT_047	IN_SeE_FI_004	IN_SeE_FI_025	IN_SeE_FI_024	IN_SeE_FI_026	IN_SeE_FI_020	IN_SeE_FI_010
										IN_SeE_PT_061	0	18	35	63	43	73	69	53	69	73	62	99	57	59	59	56	56	56	81	58	50	101	110	89	59	103	77	61	57	61	65	55	62	52	58	56	59	60	58
										IN_SeE_PT_058	18	0	43	77	57	87	83	67	83	87	76	113	71	73	73	70	70	70	95	72	64	115	124	103	73	117	91	75	71	75	79	69	76	66	72	70	73	74	72
										IN_SeE_PT_055	35	43	0	94	74	104	100	84	100	104	93	130	88	90	90	87	87	87	112	89	81	132	141	120	90	134	108	92	88	92	96	86	93	83	89	87	90	91	89
										IN_SeE_PT_057	63	77	94	0	46	76	72	66	82	86	73	108	70	72	72	69	69	69	92	71	63	114	123	101	70	116	90	74	70	74	78	68	75	65	71	69	72	73	71
										IN_SeE_FI_016	43	57	74	46	0	50	46	46	62	66	55	92	50	52	52	49	49	49	74	51	43	94	103	82	52	96	70	54	50	54	58	48	55	45	51	49	52	53	51
										IN_SeE_FI_041	73	87	104	76	50	0	48	76	92	96	85	122	80	82	82	79	79	79	104	81	73	124	133	112	82	126	100	84	80	84	88	78	85	75	81	79	82	83	81
										IN_SeE_FI_013	69	83	100	72	46	48	0	72	88	92	81	118	76	78	78	75	75	75	100	77	69	120	129	108	78	122	96	80	76	80	84	74	81	71	77	75	78	79	77
										IN_SeE_FI_007	53	67	84	66	46	76	72	0	62	66	63	100	58	60	60	57	57	57	82	57	49	100	109	88	58	102	80	64	60	64	68	58	65	55	61	59	62	63	61
										IN_SeE_FI_018	69	83	100	82	62	92	88	62	0	4	79	116	74	76	76	73	73	73	98	75	67	118	127	106	76	120	96	80	76	80	84	74	81	71	77	75	78	79	77
										IN_SeE_FI_017	73	87	104	86	66	96	92	66	4	0	83	120	78	80	80	77	77	77	102	79	71	122	131	110	80	124	100	84	80	84	88	78	85	75	81	79	82	83	81
										IN_SeE_PT_056	62	76	93	73	55	85	81	63	79	83	0	99	57	59	59	56	56	56	87	64	56	107	116	95	65	109	89	73	69	73	77	67	74	64	70	68	71	72	70
										IN_SeE_PT_043	99	113	130	108	92	122	118	100	116	120	99	0	90	92	92	89	89	89	122	101	93	144	153	131	100	146	126	110	106	110	114	104	111	101	107	105	108	109	107
										IN_SeE_AU_120	57	71	88	70	50	80	76	58	74	78	57	90	0	4	4	1	1	1	82	59	51	102	109	90	60	104	84	68	64	68	72	62	69	59	65	63	66	67	65
										IN_SeE_AU_119	59	73	90	72	52	82	78	60	76	80	59	92	4	0	6	3	3	3	84	61	53	104	113	92	62	106	86	70	66	70	74	64	71	61	67	65	68	69	67
										IN_SeE_AU_121	59	73	90	72	52	82	78	60	76	80	59	92	4	6	0	3	3	3	84	61	53	104	113	92	62	104	86	70	66	70	74	64	69	61	67	65	68	69	67
										IN_SeE_AU_118	56	70	87	69	49	79	75	57	73	77	56	89	1	3	3	0	0	0	81	58	50	101	110	89	59	103	83	67	63	67	71	61	68	58	64	62	65	66	64
										IN_SeE_AU_117	56	70	87	69	49	79	75	57	73	77	56	89	1	3	3	0	0	0	81	58	50	101	110	89	59	103	83	67	63	67	71	61	68	58	64	62	65	66	64
										IN_SeE_AU_116	56	70	87	69	49	79	75	57	73	77	56	89	1	3	3	0	0	0	81	58	50	101	110	89	59	103	83	67	63	67	71	61	68	58	64	62	65	66	64
										IN_SeE_PT_044	81	95	112	92	74	104	100	82	98	102	87	122	82	84	84	81	81	81	0	75	67	118	127	105	74	120	108	92	88	92	96	86	93	83	89	87	90	91	89
										IN_SeE_ES_075	58	72	89	71	51	81	77	57	75	79	64	101	59	61	61	58	58	58	75	0	32	83	96	75	45	89	85	69	65	69	73	63	70	60	66	64	67	68	66
										IN_SeE_PT_064	50	64	81	63	43	73	69	49	67	71	56	93	51	53	53	50	50	50	67	32	0	73	88	67	37	81	77	61	57	61	65	55	62	52	58	56	59	60	58
										IN_SeE_FI_001	101	115	132	114	94	124	120	100	118	122	107	144	102	104	104	101	101	101	118	83	73	0	139	118	88	132	128	112	108	112	116	106	113	103	109	107	110	111	109
										IN_SeE_PT_062	110	124	141	123	103	133	129	109	127	131	116	153	109	113	113	110	110	110	127	96	88	139	0	121	97	141	137	121	117	121	125	115	122	112	118	116	119	120	118
										IN_SeE_PT_054	89	103	120	101	82	112	108	88	106	110	95	131	90	92	92	89	89	89	105	75	67	118	121	0	75	120	116	100	96	100	104	94	101	91	97	95	98	99	97
										IN_SeE_PT_059	59	73	90	70	52	82	78	58	76	80	65	100	60	62	62	59	59	59	74	45	37	88	97	75	0	80	86	70	66	70	74	64	71	61	67	65	68	69	67
										IN_SeE_PT_049	103	117	134	116	96	126	122	102	120	124	109	146	104	106	104	103	103	103	120	89	81	132	141	120	80	0	130	114	110	114	118	108	113	105	111	109	112	113	111
										IN_SeE_FI_012	77	91	108	90	70	100	96	80	96	100	89	126	84	86	86	83	83	83	108	85	77	128	137	116	86	130	0	86	82	86	90	80	87	77	83	81	84	85	83
										IN_SeE_FI_003	61	75	92	74	54	84	80	64	80	84	73	110	68	70	70	67	67	67	92	69	61	112	121	100	70	114	86	0	16	20	24	56	63	53	59	57	60	61	59
										IN_SeE_FI_021	57	71	88	70	50	80	76	60	76	80	69	106	64	66	66	63	63	63	88	65	57	108	117	96	66	110	82	16	0	14	18	52	59	49	55	53	56	57	55
										IN_SeE_FI_022	61	75	92	74	54	84	80	64	80	84	73	110	68	70	70	67	67	67	92	69	61	112	121	100	70	114	86	20	14	0	20	56	63	53	59	57	60	61	59
										IN_SeE_FI_019	65	79	96	78	58	88	84	68	84	88	77	114	72	74	74	71	71	71	96	73	65	116	125	104	74	118	90	24	18	20	0	60	67	57	63	61	64	65	63
										IN_SeE_PT_052	55	69	86	68	48	78	74	58	74	78	67	104	62	64	64	61	61	61	86	63	55	106	115	94	64	108	80	56	52	56	60	0	25	41	47	45	48	49	47
										IN_SeE_PT_047	62	76	93	75	55	85	81	65	81	85	74	111	69	71	69	68	68	68	93	70	62	113	122	101	71	113	87	63	59	63	67	25	0	48	54	52	55	56	54
										IN_SeE_FI_004	52	66	83	65	45	75	71	55	71	75	64	101	59	61	61	58	58	58	83	60	52	103	112	91	61	105	77	53	49	53	57	41	48	0	38	36	39	40	38
										IN_SeE_FI_025	58	72	89	71	51	81	77	61	77	81	70	107	65	67	67	64	64	64	89	66	58	109	118	97	67	111	83	59	55	59	63	47	54	38	0	8	11	12	10
										IN_SeE_FI_024	56	70	87	69	49	79	75	59	75	79	68	105	63	65	65	62	62	62	87	64	56	107	116	95	65	109	81	57	53	57	61	45	52	36	8	0	5	6	4
										IN_SeE_FI_026	59	73	90	72	52	82	78	62	78	82	71	108	66	68	68	65	65	65	90	67	59	110	119	98	68	112	84	60	56	60	64	48	55	39	11	5	0	5	3
										IN_SeE_FI_020	60	74	91	73	53	83	79	63	79	83	72	109	67	69	69	66	66	66	91	68	60	111	120	99	69	113	85	61	57	61	65	49	56	40	12	6	5	0	4
										IN_SeE_FI_010	58	72	89	71	51	81	77	61	77	81	70	107	65	67	67	64	64	64	89	66	58	109	118	97	67	111	83	59	55	59	63	47	54	38	10	4	3	4	0
										IN_SeE_FI_009	58	72	89	71	51	81	77	61	77	81	70	107	65	67	67	64	64	64	89	66	58	109	118	97	67	111	83	59	55	59	63	47	54	38	10	4	3	4	0
										IN_SeE_FI_042	69	83	100	82	62	92	88	72	88	92	81	118	76	78	78	75	75	75	100	77	69	120	129	108	78	122	94	78	74	78	82	72	79	69	75	73	76	77	75
										IN_SeE_FI_011	63	77	94	76	56	86	82	65	82	86	75	112	70	72	72	69	69	69	94	70	62	113	122	101	71	115	88	72	68	72	76	66	73	63	69	67	70	71	69
										IN_SeE_FI_002	62	76	93	75	55	85	81	64	81	85	74	111	69	71	71	68	68	68	93	69	61	112	121	100	70	114	87	71	67	71	75	65	72	62	68	66	69	70	68
										IN_SeE_AU_124	63	77	94	76	56	86	82	66	82	86	75	112	70	72	72	69	69	69	94	71	63	114	123	102	72	116	88	72	68	72	76	66	73	63	69	67	70	71	69
										IN_SeE_AU_150	55	69	86	68	48	78	74	58	74	78	67	104	62	64	64	61	61	61	86	63	55	106	115	94	64	108	80	64	60	64	68	58	65	55	61	59	62	63	61
										IN_SeE_AU_122	56	70	87	69	49	79	75	59	75	79	68	105	63	65	65	62	62	62	87	64	56	107	116	95	65	109	81	65	61	65	69	59	66	56	62	60	63	64	62
										IN_SeE_FI_038	51	65	82	64	44	74	70	53	70	74	63	100	58	60	60	57	57	57	82	58	50	101	110	89	59	103	76	60	56	60	64	54	61	51	57	55	58	59	57
										IN_SeE_FI_039	52	66	83	65	45	75	71	54	71	75	64	101	59	61	61	58	58	58	83	59	51	102	111	90	60	104	77	61	57	61	65	55	62	52	58	56	59	60	58
										IN_SeE_FI_040	51	65	82	64	44	74	70	53	70	74	63	100	58	60	60	57	57	57	82	58	50	101	110	89	59	103	76	60	56	60	64	54	61	51	57	55	58	59	57
										IN_SeE_FI_037	50	64	81	63	43	73	69	52	69	73	62	99	57	59	59	56	56	56	81	57	49	100	109	88	58	102	75	59	55	59	63	53	60	50	56	54	57	58	56
										IN_SeE_FI_036	50	64	81	63	43	73	69	52	69	73	62	99	57	59	59	56	56	56	81	57	49	100	109	88	58	102	75	59	55	59	63	53	60	50	56	54	57	58	56
										IN_SeE_FI_035	50	64	81	63	43	73	69	52	69	73	62	99	57	59	59	56	56	56	81	57	49	100	109	88	58	102	75	59	55	59	63	53	60	50	56	54	57	58	56
										IN_SeE_FI_034	50	64	81	63	43	73	69	52	69	73	62	99	57	59	59	56	56	56	81	57	49	100	109	88	58	102	75	59	55	59	63	53	60	50	56	54	57	58	56
										IN_SeE_FI_033	50	64	81	63	43	73	69	52	69	73	62	99	57	59	59	56	56	56	81	57	49	100	109	88	58	102	75	59	55	59	63	53	60	50	56	54	57	58	56
										IN_SeE_FI_032	50	64	81	63	43	73	69	52	69	73	62	99	57	59	59	56	56	56	81	57	49	100	109	88	58	102	75	59	55	59	63	53	60	50	56	54	57	58	56
										IN_SeE_FI_023	50	64	81	63	43	73	69	52	69	73	62	99	57	59	59	56	56	56	81	57	49	100	109	88	58	102	75	59	55	59	63	53	60	50	56	54	57	58	56
										IN_SeE_PT_060	111	125	142	122	104	134	130	114	130	134	123	158	118	120	120	117	117	117	140	117	111	162	171	149	118	164	138	122	118	122	126	116	121	113	119	117	120	121	119
										IN_SeE_AU_114	50	64	81	61	43	73	69	53	69	73	62	97	57	59	59	56	56	56	79	58	50	101	110	88	57	103	77	61	57	61	65	55	62	52	56	54	57	58	56
										IN_SeE_AU_110	49	63	80	62	42	72	68	52	68	72	61	98	56	58	58	55	55	55	80	57	49	100	109	88	58	102	76	60	56	60	64	54	61	51	55	53	56	57	55
										IN_SeE_AU_111	49	63	80	62	42	72	68	52	68	72	61	98	56	58	58	55	55	55	80	57	49	100	109	88	58	102	76	60	56	60	64	54	61	51	55	53	56	57	55
										IN_SeE_AU_112	49	63	80	62	42	72	68	52	68	72	61	98	56	58	58	55	55	55	80	57	49	100	109	88	58	102	76	60	56	60	64	54	61	51	55	53	56	57	55
										IN_SeE_AU_108	49	63	80	62	42	72	68	52	68	72	61	98	56	58	58	55	55	55	80	57	49	100	109	88	58	102	76	60	56	60	64	54	61	51	55	53	56	57	55
										IN_SeE_AU_109	53	67	84	66	46	76	72	56	72	76	65	102	60	62	62	59	59	59	84	61	53	104	113	92	62	106	80	64	60	64	68	58	65	55	59	57	60	61	59
										IN_SeE_AU_115	48	62	79	61	41	71	67	51	67	71	60	97	55	57	57	54	54	54	79	56	48	99	108	87	57	101	75	59	55	59	63	53	60	50	54	52	55	56	54
										IN_SeE_AU_113	48	62	79	61	41	71	67	51	67	71	60	97	55	57	57	54	54	54	79	56	48	99	108	87	57	101	75	59	55	59	63	53	60	50	54	52	55	56	54
										IN_SeE_AU_107	48	62	79	61	41	71	67	51	67	71	60	97	55	57	57	54	54	54	79	56	48	99	108	87	57	101	75	59	55	59	63	53	60	50	54	52	55	56	54
										IN_SeE_AU_106	48	62	79	61	41	71	67	51	67	71	60	97	55	57	57	54	54	54	79	56	48	99	108	87	57	101	75	59	55	59	63	53	60	50	54	52	55	56	54
										IN_SeE_ES_072	58	72	89	69	51	81	77	61	77	81	70	105	65	67	67	64	64	64	87	66	58	109	118	96	65	111	85	69	65	69	73	63	70	60	66	64	67	68	66
										IN_SeE_ES_071	63	77	94	76	56	86	82	66	82	86	75	112	70	72	72	69	69	69	94	71	63	114	123	102	72	116	90	74	70	74	78	68	75	65	71	69	72	73	71
										IN_SeE_FI_006	66	80	97	79	59	89	85	67	85	89	78	115	73	75	75	72	72	72	97	72	64	115	124	103	73	117	93	77	73	77	81	71	78	68	74	72	75	76	74
										IN_SeE_PT_045	61	75	92	74	54	84	80	64	80	84	73	110	68	70	68	67	67	67	92	69	61	112	121	100	70	112	88	72	68	72	76	66	71	63	69	67	70	71	69
										IN_SeE_PT_050	69	83	100	82	62	92	88	72	88	92	81	118	76	78	78	75	75	75	100	77	69	120	129	108	78	122	96	80	76	80	84	74	81	71	77	75	78	79	77
										IN_SeE_PT_051	52	66	83	65	45	75	71	55	71	75	64	101	59	61	61	58	58	58	83	60	52	103	112	91	61	105	79	63	59	63	67	57	64	54	60	58	61	62	60
										IN_SeE_PT_048	69	83	100	82	62	92	88	72	88	92	81	118	76	78	78	75	75	75	100	77	69	120	129	108	78	122	96	80	76	80	84	74	81	71	77	75	78	79	77
										IN_SeE_PT_063	65	79	96	78	58	88	82	68	84	88	77	114	72	74	74	71	71	71	96	73	65	116	125	104	74	118	92	74	72	76	80	70	77	67	73	71	74	75	73
										IN_SeE_PT_053	73	87	104	84	66	96	90	76	92	96	85	120	80	82	82	79	79	79	102	81	73	124	133	111	78	126	100	84	80	84	88	78	85	75	81	79	82	83	81
										IN_SeE_PT_046	67	81	98	80	60	90	84	70	86	90	79	116	74	76	76	73	73	73	98	75	67	118	127	106	76	120	94	78	74	78	82	72	79	69	75	73	76	77	75
										IN_SeE_AU_163	56	70	87	69	49	79	75	57	73	77	68	105	63	65	65	62	62	62	87	64	56	107	116	95	65	109	83	67	63	67	71	61	68	58	64	62	65	66	64
										IN_SeE_AU_157	51	65	82	64	44	74	70	54	70	74	63	100	58	60	60	57	57	57	82	59	51	102	111	90	60	104	78	62	58	62	66	56	63	53	59	57	60	61	59
										IN_SeE_AU_154	52	66	83	65	45	75	71	55	71	75	64	101	59	61	61	58	58	58	83	60	52	103	112	91	61	105	79	63	59	63	67	57	64	54	60	58	61	62	60
										IN_SeE_AU_156	51	65	82	64	44	74	70	54	70	74	63	100	58	60	60	57	57	57	82	59	51	102	111	90	60	104	78	62	58	62	66	56	63	53	59	57	60	61	59
										IN_SeE_AU_162	50	64	81	63	43	73	69	53	69	73	62	99	57	59	59	56	56	56	81	58	50	101	110	89	59	103	77	61	57	61	65	55	62	52	58	56	59	60	58
										IN_SeE_AU_161	50	64	81	63	43	73	69	53	69	73	62	99	57	59	59	56	56	56	81	58	50	101	110	89	59	103	77	61	57	61	65	55	62	52	58	56	59	60	58
										IN_SeE_AU_160	50	64	81	63	43	73	69	53	69	73	62	99	57	59	59	56	56	56	81	58	50	101	110	89	59	103	77	61	57	61	65	55	62	52	58	56	59	60	58
										IN_SeE_AU_159	50	64	81	63	43	73	69	53	69	73	62	99	57	59	59	56	56	56	81	58	50	101	110	89	59	103	77	61	57	61	65	55	62	52	58	56	59	60	58
										IN_SeE_AU_158	50	64	81	63	43	73	69	53	69	73	62	99	57	59	59	56	56	56	81	58	50	101	110	89	59	103	77	61	57	61	65	55	62	52	58	56	59	60	58
										IN_SeE_AU_155	50	64	81	63	43	73	69	53	69	73	62	99	57	59	59	56	56	56	81	58	50	101	110	89	59	103	77	61	57	61	65	55	62	52	58	56	59	60	58
										IN_SeE_AU_153	50	64	81	63	43	73	69	53	69	73	62	99	57	59	59	56	56	56	81	58	50	101	110	89	59	103	77	61	57	61	65	55	62	52	58	56	59	60	58
										IN_SeE_AU_152	50	64	81	63	43	73	69	53	69	73	62	99	57	59	59	56	56	56	81	58	50	101	110	89	59	103	77	61	57	61	65	55	62	52	58	56	59	60	58
										IN_SeE_FI_005	77	91	108	80	70	100	96	80	96	100	89	126	84	86	86	83	83	83	108	85	77	128	137	116	86	130	104	88	84	88	92	82	89	79	83	81	84	85	83
										IN_SeE_FI_015	84	98	115	97	77	107	101	87	103	107	96	133	91	93	93	90	90	90	115	92	84	135	144	123	93	137	111	95	91	95	99	89	96	86	91	89	92	93	91
										IN_SeE_FI_014	72	86	103	85	65	95	91	75	91	95	84	121	79	81	81	78	78	78	103	80	72	123	132	111	81	125	99	83	79	83	87	77	84	74	80	78	81	82	80
										IN_SeE_AU_092	50	64	81	63	43	73	69	53	69	73	62	99	57	59	59	56	56	56	81	58	50	101	110	89	59	103	77	61	57	61	65	55	62	52	58	56	59	60	58
										IN_SeE_AU_090	50	64	81	63	43	73	69	53	69	73	62	99	57	59	59	56	56	56	81	58	50	101	110	89	59	103	77	61	57	61	65	55	62	52	58	56	59	60	58
										IN_SeE_AU_097	49	63	80	62	42	72	68	52	68	72	61	98	56	58	58	55	55	55	80	57	49	100	109	88	58	102	76	60	56	60	64	54	61	51	57	55	58	59	57
										IN_SeE_AU_096	49	63	80	62	42	72	68	52	68	72	61	98	56	58	58	55	55	55	80	57	49	100	109	88	58	102	76	60	56	60	64	54	61	51	57	55	58	59	57
										IN_SeE_AU_091	49	63	80	62	42	72	68	52	68	72	61	98	56	58	58	55	55	55	80	57	49	100	109	88	58	102	76	60	56	60	64	54	61	51	57	55	58	59	57
										IN_SeE_AU_083	50	64	81	63	43	73	69	53	69	73	62	99	57	59	59	56	56	56	81	58	50	101	110	89	59	103	77	61	57	61	65	55	62	52	58	56	59	60	58
										IN_SeE_AU_094	50	64	81	63	43	73	69	53	69	73	62	99	57	59	59	56	56	56	81	58	50	101	110	89	59	103	77	61	57	61	65	55	62	52	58	56	59	60	58
										IN_SeE_AU_084	58	72	89	71	51	81	77	61	77	81	70	107	65	67	67	64	64	64	89	66	58	109	118	97	67	111	85	69	65	69	73	63	70	60	66	64	67	68	66
										IN_SeE_AU_087	51	65	82	64	44	74	70	54	70	74	63	100	58	60	60	57	57	57	82	59	51	102	111	90	60	104	78	62	58	62	66	56	63	53	59	57	60	61	59
										IN_SeE_AU_086	53	67	84	66	46	76	72	56	72	76	65	102	60	62	62	59	59	59	84	61	53	104	113	92	62	106	80	64	60	64	68	58	65	55	61	59	62	63	61
										IN_SeE_AU_095	54	68	85	67	47	77	73	57	73	77	66	103	61	63	63	60	60	60	85	62	54	105	114	93	63	107	81	65	61	65	69	59	66	56	62	60	63	64	62
										IN_SeE_AU_085	51	65	82	64	44	74	70	54	70	74	63	100	58	60	60	57	57	57	82	59	51	102	111	90	60	104	78	62	58	62	66	56	63	53	59	57	60	61	59
										IN_SeE_AU_089	55	69	86	66	48	78	74	58	74	78	65	104	62	64	64	61	61	61	86	63	55	106	115	94	64	108	82	66	62	66	70	60	67	57	63	61	64	65	63
										IN_SeE_AU_093	54	68	85	67	47	77	73	57	73	77	66	103	61	63	63	60	60	60	85	62	54	105	114	93	63	107	81	65	61	65	69	59	66	56	62	60	63	64	62
										IN_SeE_AU_088	52	66	83	65	45	75	71	55	71	75	64	101	59	61	61	58	58	58	83	60	52	103	112	91	61	105	79	63	59	63	67	57	64	54	60	58	61	62	60
										IN_SeE_FI_008	411	425	442	424	404	434	430	414	430	434	423	460	418	420	420	417	417	417	442	419	411	462	471	450	420	464	438	422	418	422	426	416	423	413	419	417	420	421	419
										IN_SeE_FI_030	382	396	413	395	375	405	401	385	401	405	394	431	389	391	391	388	388	388	413	390	382	433	442	421	391	435	409	393	389	393	397	387	394	384	390	388	391	392	390
										IN_SeE_AU_104	383	397	414	396	376	406	402	386	402	406	395	432	390	392	392	389	389	389	414	391	383	434	443	422	392	436	410	394	390	394	398	388	395	385	391	389	392	393	391
										IN_SeE_AU_151	383	397	414	396	376	406	402	386	402	406	395	432	390	392	392	389	389	389	414	391	383	434	443	422	392	436	410	394	390	394	398	388	395	385	391	389	392	393	391
										IN_SeE_AU_105	382	396	413	395	375	405	401	385	401	405	394	431	389	391	391	388	388	388	413	390	382	433	442	421	391	435	409	393	389	393	397	387	394	384	390	388	391	392	390
										IN_SeE_AU_102	386	400	417	399	379	409	405	389	405	409	398	435	393	395	395	392	392	392	417	394	386	437	446	425	395	439	413	397	393	397	401	391	398	388	394	392	395	396	394
										IN_SeE_AU_098	383	397	414	396	376	406	402	386	402	406	395	432	390	392	392	389	389	389	414	391	383	434	443	422	392	436	410	394	390	394	398	388	395	385	391	389	392	393	391
										IN_SeE_AU_101	381	395	412	394	374	404	400	384	400	404	393	430	388	390	390	387	387	387	412	389	381	432	441	420	390	434	408	392	388	392	396	386	393	383	389	387	390	391	389
										IN_SeE_AU_100	381	395	412	394	374	404	400	384	400	404	393	430	388	390	390	387	387	387	412	389	381	432	441	420	390	434	408	392	388	392	396	386	393	383	389	387	390	391	389
										IN_SeE_AU_099	381	395	412	394	374	404	400	384	400	404	393	430	388	390	390	387	387	387	412	389	381	432	441	420	390	434	408	392	388	392	396	386	393	383	389	387	390	391	389
										IN_SeE_FI_029	404	418	435	407	397	427	423	407	423	427	416	453	411	413	413	410	410	410	435	412	404	455	464	443	413	457	431	415	411	415	419	409	416	406	412	410	413	414	412
										IN_SeE_FI_027	393	407	424	406	386	416	412	396	412	416	405	442	400	402	402	399	399	399	424	401	393	444	453	432	402	446	420	404	400	404	408	398	405	395	401	399	402	403	401
										IN_SeE_FI_031	404	418	435	407	397	425	421	407	423	427	416	453	411	413	413	410	410	410	435	412	404	455	464	443	413	457	431	415	411	415	419	409	416	406	412	410	413	414	412
										IN_SeE_FI_028	389	403	420	402	382	412	408	392	408	412	401	438	396	398	398	395	395	395	420	397	389	440	449	428	398	442	416	400	396	400	404	394	401	391	397	395	398	399	397
										IN_SeE_AU_079	402	416	433	415	395	425	421	405	421	425	414	451	409	411	411	408	408	408	433	410	402	453	462	441	411	455	429	413	409	413	417	407	414	404	410	408	411	412	410
										IN_SeE_AU_077	404	418	435	417	397	427	423	407	423	427	416	453	411	413	413	410	410	410	435	412	404	455	464	443	413	457	431	415	411	415	419	409	416	406	412	410	413	414	412
										IN_SeE_AU_082	400	414	431	413	393	423	419	403	419	423	412	449	407	409	409	406	406	406	431	408	400	451	460	439	409	453	427	411	407	411	415	405	412	402	408	406	409	410	408
										IN_SeE_AU_081	400	414	431	413	393	423	419	403	419	423	412	449	407	409	409	406	406	406	431	408	400	451	460	439	409	453	427	411	407	411	415	405	412	402	408	406	409	410	408
										IN_SeE_AU_078	401	415	432	414	394	424	420	404	420	424	413	450	408	410	410	407	407	407	432	409	401	452	461	440	410	454	428	412	408	412	416	406	413	403	409	407	410	411	409
										IN_SeE_AU_080	401	415	432	414	394	424	420	404	420	424	413	450	408	410	410	407	407	407	432	409	401	452	461	440	410	454	428	412	408	412	416	406	413	403	409	407	410	411	409
										SRR6897837	403	417	434	416	396	426	422	406	422	426	415	452	410	412	412	409	409	409	434	411	403	454	463	442	412	456	430	414	410	414	418	408	415	405	411	409	412	413	411
										SRR8137450	402	416	433	415	395	425	421	405	421	425	414	451	409	411	411	408	408	408	433	410	402	453	462	441	411	455	429	413	409	413	417	407	414	404	410	408	411	412	410
										SRR6921932	402	416	433	415	395	425	421	405	421	425	414	451	409	411	411	408	408	408	433	410	402	453	462	441	411	455	429	413	409	413	417	407	414	404	410	408	411	412	410
										SRR6900716	402	416	433	415	395	425	421	405	421	425	414	451	409	411	411	408	408	408	433	410	402	453	462	441	411	455	429	413	409	413	417	407	414	404	410	408	411	412	410
										SRR6900459	402	416	433	415	395	425	421	405	421	425	414	451	409	411	411	408	408	408	433	410	402	453	462	441	411	455	429	413	409	413	417	407	414	404	410	408	411	412	410
										SRR6898371	402	416	433	415	395	425	421	405	421	425	414	451	409	411	411	408	408	408	433	410	402	453	462	441	411	455	429	413	409	413	417	407	414	404	410	408	411	412	410
										SRR10968216	402	416	433	415	395	425	421	405	421	425	414	451	409	411	411	408	408	408	433	410	402	453	462	441	411	455	429	413	409	413	417	407	414	404	410	408	411	412	410
										ERR2114797	402	416	433	415	395	425	421	405	421	425	414	451	409	411	411	408	408	408	433	410	402	453	462	441	411	455	429	413	409	413	417	407	414	404	410	408	411	412	410
										SRR9968555	403	417	434	416	396	426	422	406	422	426	415	452	410	412	412	409	409	409	434	411	403	454	463	442	412	456	430	414	410	414	418	408	415	405	411	409	412	413	411
										SRR10032594	403	417	434	416	396	426	422	406	422	426	415	452	410	412	412	409	409	409	434	411	403	454	463	442	412	456	430	414	410	414	418	408	415	405	411	409	412	413	411
										PHL_729	405	419	436	418	398	428	424	408	424	428	417	454	412	414	414	411	411	411	436	413	405	456	465	444	414	458	432	416	412	416	420	410	417	407	413	411	414	415	413
										PHL_727	404	418	435	417	397	427	423	407	423	427	416	453	411	413	413	410	410	410	435	412	404	455	464	443	413	457	431	415	411	415	419	409	416	406	412	410	413	414	412
										PHL_726	404	418	435	417	397	427	423	407	423	427	416	453	411	413	413	410	410	410	435	412	404	455	464	443	413	457	431	415	411	415	419	409	416	406	412	410	413	414	412
										PHL_722	404	418	435	417	397	427	423	407	423	427	416	453	411	413	413	410	410	410	435	412	404	455	464	443	413	457	431	415	411	415	419	409	416	406	412	410	413	414	412
										PHL_717	404	418	435	417	397	427	423	407	423	427	416	453	411	413	413	410	410	410	435	412	404	455	464	443	413	457	431	415	411	415	419	409	416	406	412	410	413	414	412
										PHL_716	404	418	435	417	397	427	423	407	423	427	416	453	411	413	413	410	410	410	435	412	404	455	464	443	413	457	431	415	411	415	419	409	416	406	412	410	413	414	412
										PHL_725	404	418	435	417	397	427	423	407	423	427	416	453	411	413	413	410	410	410	435	412	404	455	464	443	413	457	431	415	411	415	419	409	416	406	412	410	413	414	412
										PHL_724	404	418	435	417	397	427	423	407	423	427	416	453	411	413	413	410	410	410	435	412	404	455	464	443	413	457	431	415	411	415	419	409	416	406	412	410	413	414	412
										PHL_723	404	418	435	417	397	427	423	407	423	427	416	453	411	413	413	410	410	410	435	412	404	455	464	443	413	457	431	415	411	415	419	409	416	406	412	410	413	414	412
										PHL_721	404	418	435	417	397	427	423	407	423	427	416	453	411	413	413	410	410	410	435	412	404	455	464	443	413	457	431	415	411	415	419	409	416	406	412	410	413	414	412
										PHL_719	404	418	435	417	397	427	423	407	423	427	416	453	411	413	413	410	410	410	435	412	404	455	464	443	413	457	431	415	411	415	419	409	416	406	412	410	413	414	412
										PHL_718	404	418	435	417	397	427	423	407	423	427	416	453	411	413	413	410	410	410	435	412	404	455	464	443	413	457	431	415	411	415	419	409	416	406	412	410	413	414	412
[truncated: 111 more columns]
